# Supplementary material for: Chronic low-dose-rate ionising radiation affects the hippocampal phosphoproteome in the ApoE−/− Alzheimer's mouse model
Source: Oncotarget. 2016 Sep 30;7(44):71817–32. doi: 10.18632/oncotarget.12376 (PMC5342125; doi:10.18632/oncotarget.12376)
Supplement: Supplementary file 2 [file oncotarget-07-71817-s002.xlsx]

## Sheet: SI Table S1
Name	Accession number	A1 (0 Gy_1)	A2 (0.3 Gy_1)	B1 (0Gy_2)	B2 (0.3 Gy_2)	C1 (0Gy_3)	C2 (0.3 Gy_3)	D1 (0Gy_4)	D2 (0.3 Gy_4)	E1 (0Gy_5)	E2 (0.3 Gy_5)	F1 (0Gy_6)	F2 (0.3 Gy_6)	T2vsT1 (0.3 Gy vs. 0 Gy) mean log-ratio	T2vsT1 (0.3 Gy vs. 0 Gy) q-value (min(limma,rank products)	A1 (0 Gy_1)	A2 (6 Gy_1)	B1 (0Gy_2)	B2 (6 Gy_2)	C1 (0Gy_3)	C2 (6 Gy_3)	D1 (0Gy_4)	D2 (6 Gy_4)	E1 (0Gy_5)	E2 (6 Gy_5)	F1 (0Gy_6)	F2 (6 Gy_6)	T2vsT1 (6 Gy vs. 0 Gy) mean log-ratio	T2vsT1 (6 Gy vs. 0 Gy) q-value (min(limma,rank products)	standard deviation (0 Gy)	standard deviation (0.3 Gy)	standard deviation (6 Gy)
Estradiol 17-beta-dehydrogenase 8 OS=Mus musculus GN=Hsd17b8 PE=1 SV=2 - [DHB8_MOUSE]	P50171	0.08469	0.121328	-0.129875	-0.189328	-0.229908	-0.108544	-0.0268271	-0.0752549	0.0350265	-0.0275209	-0.16835	-0.248174	-0.015375	0.418951	0.08469	0.261423	-0.129875	-0.0320492	-0.229908	0.222263	-0.0268271	0.166156	0.0350265	-0.16835	0.193139	0.193139	0.232997	0.00833953	0.122974	0.129602	0.102224
Collagen alpha-1(I) chain OS=Mus musculus GN=Col1a1 PE=1 SV=4 - [CO1A1_MOUSE]	P11087	0.205143	-0.562165	-0.38047	-0.387319	-0.366905	0.420405	0.0457198	-0.447931	-0.301212	0.429261	0.623692	-0.666438	-0.173359	0.373891	0.205143	-0.427056	-0.38047	0.317386	-0.366905	1.18098	0.0457198	-0.535893	-0.301212	0.623692	1.68158	1.68158	0.260375	0.996703	0.399556	0.495202	1.01572
Synaptobrevin homolog YKT6 OS=Mus musculus GN=Ykt6 PE=2 SV=1 - [YKT6_MOUSE]	Q9CQW1	0.0866849	-0.0547033	0.271432	-0.216333	-0.178503	0.130016	-0.304797	-0.344479	0.505246	0.152136	0.444738	-0.99332	-0.358581	0.262237	0.0866849	0.20084	0.271432	-0.116639	-0.178503	-0.122795	-0.304797	0.234174	0.505246	0.444738	0.126882	0.126882	-0.0538192	0.996703	0.330344	0.424699	0.161349
V-type proton ATPase 16 kDa proteolipid subunit OS=Mus musculus GN=Atp6v0c PE=2 SV=1 - [VATL_MOUSE]	P63082	0.313692	-0.124382	-0.0287784	-0.021199	0.0589848	-0.00687241	0.489436	0.385963	0.354977	0.231154	0.365956	-1.58828	-0.446314	0.262237	0.313692	-0.207075	-0.0287784	0.210741	0.0589848	-0.195111	0.489436	0.0651116	0.354977	0.365956	-0.453365	-0.453365	-0.330819	0.488596	0.199783	0.711419	0.255517
Protein FAM177A1 OS=Mus musculus GN=Fam177a1 PE=2 SV=1 - [F177A_MOUSE]	Q8BR63	0.0553228	0.0926871	0.183157	-0.267029	-0.0152395	0.0446469	-0.174252	0.107444	-0.0384041	-0.104019	0.350866	0.865988	0.0630446	0.397264	0.0553228	-0.238168	0.183157	0.441829	-0.0152395	-0.297206	-0.174252	-0.191548	-0.0384041	0.350866	-0.796652	-0.796652	-0.243769	0.550033	0.184397	0.390638	0.402466
Coatomer subunit beta OS=Mus musculus GN=Copb1 PE=1 SV=1 - [COPB_MOUSE]	Q9JIF7	0.450315	0.0586566	-0.140697	-0.132549	0.26021	0.105175	0.291235	0.122044	0.128905	0.0722131	0.331726	-0.836897	-0.322175	0.262237	0.450315	-0.4101	-0.140697	0.415212	0.26021	-0.606222	0.291235	-0.0712602	0.128905	0.331726	-0.174967	-0.174967	-0.338671	0.996703	0.205241	0.37156	0.368362
Sodium- and chloride-dependent GABA transporter 1 OS=Mus cookii GN=Slc6a1 PE=2 SV=1 - [SC6A1_MUSCO]	P48057	-0.0990893	-0.0331138	-0.180345	0.0648161	-0.00818196	0.0813407	0.109654	-0.00595082	0.0423043	-0.0838913	0.310321	-0.854241	-0.167617	0.274447	-0.0990893	0.162528	-0.180345	-0.00444933	-0.00818196	0.0164949	0.109654	0.182642	0.0423043	0.310321	0.0847396	0.0847396	0.0802858	0.488596	0.17172	0.355981	0.0910142
Asparagine--tRNA ligase, cytoplasmic OS=Mus musculus GN=Nars PE=1 SV=2 - [SYNC_MOUSE]	Q8BP47	0.270356	-0.110979	-0.143291	-0.0243637	-0.0210946	-0.024883	0.124476	0.123564	-0.0217404	-0.094502	0.299723	-0.455548	-0.182524	0.265816	0.270356	-0.150244	-0.143291	0.450001	-0.0210946	-0.245502	0.124476	-0.113526	-0.0217404	0.299723	-0.0269762	-0.0269762	-0.0716911	0.996703	0.17708	0.193845	0.254955
Ras-related protein Rab-21 OS=Mus musculus GN=Rab21 PE=1 SV=4 - [RAB21_MOUSE]	P35282	0.665783	-0.209176	-0.104308	0.023223	0.105895	-0.13958	0.155243	0.161257	0.167636	0.10191	0.280194	-0.521381	-0.309032	0.262237	0.665783	-0.334514	-0.104308	0.377396	0.105895	-0.384719	0.155243	-0.0309011	0.167636	0.280194	-0.559277	-0.559277	-0.32619	0.996703	0.255761	0.251082	0.373543
Interleukin enhancer-binding factor 2 OS=Mus musculus GN=Ilf2 PE=1 SV=1 - [ILF2_MOUSE]	Q9CXY6	-0.13838	-0.0445774	-0.0231364	0.023284	-0.0585466	0.0803666	0.173535	0.173665	-0.150593	-0.00599649	0.266564	-1.00996	-0.14211	0.293948	-0.13838	0.0620074	-0.0231364	-0.00222235	-0.0585466	0.101205	0.173535	0.156645	-0.150593	0.266564	0.177109	0.177109	0.107389	0.488596	0.170972	0.437484	0.0813137
Phosphatidate cytidylyltransferase 2 OS=Mus musculus GN=Cds2 PE=1 SV=1 - [CDS2_MOUSE]	Q99L43	-0.214107	0.093157	0.0480429	-0.035093	0.0238292	0.0133427	0.0581791	-0.0121042	0.10872	0.0379541	0.263984	-0.234907	-0.0710499	0.322818	-0.214107	-0.0142259	0.0480429	-0.0256636	0.0238292	0.110717	0.0581791	0.0579222	0.10872	0.263984	-0.145753	-0.145753	-0.0732744	0.996703	0.154741	0.11287	0.101856
Histone H1.2 OS=Mus musculus GN=Hist1h1c PE=1 SV=2 - [H12_MOUSE]	P15864	0.105434	-0.0672682	0.0354292	-0.0370416	0.0134428	-0.0651914	0.0819082	0.04451	0.120384	0.142417	0.26199	-0.438034	-0.173199	0.262237	0.105434	-0.0564453	0.0354292	0.0875655	0.0134428	-0.0159253	0.0819082	-0.0307464	0.120384	0.26199	-0.0894509	-0.0894509	-0.136095	0.488596	0.0878829	0.197383	0.0665828
Sodium channel subunit beta-2 OS=Mus musculus GN=Scn2b PE=1 SV=1 - [SCN2B_MOUSE]	Q56A07	-0.0161015	-0.00364296	0.00295326	0.0249502	0.0352183	0.117378	0.170009	0.181607	0.314485	0.139049	0.257551	-0.732677	-0.172908	0.269232	-0.0161015	-0.188899	0.00295326	0.0972927	0.0352183	-0.0691491	0.170009	0.142445	0.314485	0.257551	-0.450182	-0.450182	-0.209149	0.488596	0.140237	0.343829	0.21598
Receptor expression-enhancing protein 5 OS=Mus musculus GN=Reep5 PE=1 SV=1 - [REEP5_MOUSE]	Q60870	-0.0811923	0.0543164	0.0107137	0.104526	0.0493139	-0.00384719	0.133423	0.0818906	0.100692	0.119769	0.25341	-0.391551	-0.0835427	0.307492	-0.0811923	-0.153334	0.0107137	0.128598	0.0493139	-0.109095	0.133423	0.0385365	0.100692	0.25341	-0.334923	-0.334923	-0.149638	0.488596	0.114059	0.193933	0.164063
Isoform 3 of Ankyrin-2 OS=Mus musculus GN=Ank2 - [ANK2_MOUSE]	Q8C8R3-3	0.458477	-0.0147041	-0.0293091	-0.114703	-0.0425528	0.0457492	0.0829226	0.264669	0.26646	0.138873	0.248091	-0.182321	-0.141088	0.292217	0.458477	-0.354114	-0.0293091	0.351129	-0.0425528	-0.299973	0.0829226	-0.092428	0.26646	0.248091	-0.790273	-0.790273	-0.350957	0.522004	0.195393	0.164249	0.391448
Transmembrane emp24 domain-containing protein 2 OS=Mus musculus GN=Tmed2 PE=1 SV=1 - [TMED2_MOUSE]	Q9R0Q3	-0.0256146	-0.0230505	0.0363378	0.00393898	0.0421227	0.0232373	0.27894	0.180701	0.169159	0.0966531	0.24575	-0.590694	-0.175985	0.262237	-0.0256146	-0.139863	0.0363378	0.285085	0.0421227	-0.202194	0.27894	0.166493	0.169159	0.24575	-0.500122	-0.500122	-0.197363	0.491483	0.124612	0.27425	0.279234
Casein kinase II subunit alpha' OS=Mus musculus GN=Csnk2a2 PE=2 SV=1 - [CSK22_MOUSE]	O54833	0.115047	0.319695	0.126502	-0.0463114	0.00976464	-0.201927	-0.322589	0.169663	-0.302323	0.100415	0.243047	-0.0474896	0.0707661	0.385632	0.115047	-0.17596	0.126502	-0.00202457	0.00976464	-0.144786	-0.322589	0.470223	-0.302323	0.243047	-0.264095	-0.264095	-0.00549048	0.996703	0.237077	0.185385	0.260969
Microtubule-associated protein OS=Mus musculus GN=Mtap4 PE=4 SV=1 - [E9PWC0_MOUSE]	E9PWC0	-0.0970415	0.0102621	-0.122983	0.026886	0.0107102	0.0295451	-0.239245	-0.0701612	-0.0335907	-0.0173535	0.230791	0.390019	0.103426	0.280053	-0.0970415	0.0121798	-0.122983	0.300771	0.0107102	-0.170329	-0.239245	0.00275664	-0.0335907	0.230791	-0.357595	-0.357595	0.0222537	0.996703	0.158592	0.165119	0.225432
Claudin-11 OS=Mus musculus GN=Cldn11 PE=1 SV=1 - [CLD11_MOUSE]	Q60771	0.00816982	-0.230689	0.0992752	-0.014483	0.00602232	0.0505692	-0.0794062	0.0814966	-0.121641	0.110864	0.228797	-0.853699	-0.166193	0.270335	0.00816982	-0.0414172	0.0992752	0.19342	0.00602232	-0.0708672	-0.0794062	0.314494	-0.121641	0.228797	0.382172	0.382172	0.0955847	0.494613	0.126558	0.369219	0.203937
Neutral amino acid transporter A OS=Mus musculus GN=Slc1a4 PE=1 SV=1 - [SATT_MOUSE]	O35874	-0.139034	-0.0678066	0.0443709	-0.0261359	-0.0915566	0.140955	0.0584905	0.131163	-0.213375	0.114867	0.223487	-0.267925	0.0237891	0.429071	-0.139034	0.0530503	0.0443709	-0.0295831	-0.0915566	0.115741	0.0584905	0.0764313	-0.213375	0.223487	-0.133924	-0.133924	0.0350197	0.612093	0.158917	0.159515	0.0889417
Syntaxin-7 OS=Mus musculus GN=Stx7 PE=1 SV=3 - [STX7_MOUSE]	O70439	-6.54e-05	-0.022345	-0.0690919	0.0853614	0.00167053	0.0726889	0.132895	0.0745333	0.254667	0.0347195	0.21674	-0.542775	-0.139105	0.263392	-6.54e-05	-0.176194	-0.0690919	0.0300302	0.00167053	0.0779456	0.132895	-0.187009	0.254667	0.21674	0.0767085	0.0767085	-0.129302	0.494613	0.131332	0.244807	0.120844
CD166 antigen OS=Mus musculus GN=Alcam PE=1 SV=3 - [CD166_MOUSE]	Q61490	-0.061631	-0.0221831	0.0118283	-0.0384539	0.0495702	0.0383696	0.384231	0.285018	0.232966	-0.11757	0.21465	-0.753878	-0.240052	0.262237	-0.061631	-0.116334	0.0118283	0.0183955	0.0495702	0.120438	0.384231	0.0199156	0.232966	0.21465	-0.16761	-0.16761	-0.175755	0.488596	0.166801	0.347874	0.107828
Myelin proteolipid protein OS=Mus musculus GN=Plp1 PE=1 SV=2 - [MYPR_MOUSE]	P60202	-0.0513374	-0.375185	0.262812	-0.0739043	0.0719526	0.0518839	0.0227354	0.0817565	0.04093	0.004403	0.212608	-0.564756	-0.23925	0.262237	-0.0513374	-0.0741576	0.262812	0.134811	0.0719526	0.0531255	0.0227354	0.230214	0.04093	0.212608	0.0425345	0.0425345	-0.0405998	0.549348	0.120055	0.263337	0.117991
Myelin-oligodendrocyte glycoprotein OS=Mus musculus GN=Mog PE=1 SV=1 - [MOG_MOUSE]	Q61885	0.0256818	-0.309078	0.137756	-0.0521007	0.00516322	0.0721316	-0.0178248	0.0704522	-0.10047	0.178617	0.210979	-0.61498	-0.152707	0.267289	0.0256818	0.0118129	0.137756	0.220798	0.00516322	-0.112166	-0.0178248	0.270731	-0.10047	0.210979	0.0738585	0.0738585	0.0220645	0.680955	0.112436	0.299005	0.154587
Sodium/calcium exchanger 1 OS=Mus musculus GN=Slc8a1 PE=1 SV=1 - [NAC1_MOUSE]	P70414	0.35616	-0.191883	-0.0924604	-0.026208	0.0230713	0.0508954	0.27902	0.209515	0.151034	0.0204206	0.20207	-0.507565	-0.227287	0.262237	0.35616	-0.23464	-0.0924604	0.325855	0.0230713	-0.21079	0.27902	-0.084604	0.151034	0.20207	-0.364182	-0.364182	-0.232161	0.564619	0.165347	0.248618	0.25175
Protein SOGA3 OS=Mus musculus GN=Soga3 PE=2 SV=2 - [SOGA3_MOUSE]	Q6NZL0	0.00258669	0.00973171	-0.0421916	-0.0567801	0.0133176	0.123754	0.148075	0.107611	0.0928542	0.0775281	0.198601	-0.369149	-0.0867577	0.277389	0.00258669	-0.0858085	-0.0421916	0.0339317	0.0133176	0.00145828	0.148075	-0.0275769	0.0928542	0.198601	-0.210197	-0.210197	-0.119864	0.488596	0.0932663	0.184703	0.0873785
Cytochrome b-c1 complex subunit 8 OS=Mus musculus GN=Uqcrq PE=1 SV=3 - [QCR8_MOUSE]	Q9CQ69	-0.0892167	-0.0939858	-0.0247449	0.142247	-0.0227146	0.0884289	0.134297	0.193771	0.126734	0.0697636	0.194418	-0.70791	-0.10441	0.296148	-0.0892167	-0.0539624	-0.0247449	0.0657673	-0.0227146	-0.0118191	0.134297	0.171221	0.126734	0.194418	-0.1027	-0.1027	-0.054977	0.522004	0.113179	0.336053	0.103495
Formin-2 OS=Mus musculus GN=Fmn2 PE=1 SV=2 - [FMN2_MOUSE]	Q9JL04	0.0234659	0.0326588	-0.117465	0.0122124	0.0401757	0.0912158	-0.012128	0.000277314	0.0373908	-0.0215409	0.190888	-0.134105	-0.0302682	0.37119	0.0234659	-0.109942	-0.117465	-0.0184289	0.0401757	0.0461072	-0.012128	-0.0870603	0.0373908	0.190888	-0.00566505	-0.00566505	-0.0508958	0.491483	0.0995534	0.0747292	0.0628878
DnaJ homolog subfamily C member 5 OS=Mus musculus GN=Dnajc5 PE=1 SV=1 - [DNJC5_MOUSE]	P60904	-0.0540309	0.046661	-0.0283069	0.0501551	0.0129999	0.103119	0.29663	0.262536	0.179795	0.0836029	0.189964	-0.757201	-0.134696	0.280053	-0.0540309	-0.162003	-0.0283069	0.155333	0.0129999	-0.123927	0.29663	0.0951462	0.179795	0.189964	-0.40645	-0.40645	-0.163829	0.488596	0.142042	0.362537	0.208948
B-cell receptor-associated protein 31 OS=Mus musculus GN=Bcap31 PE=1 SV=4 - [BAP31_MOUSE]	Q61335	0.135305	-0.0782691	5.37e-06	-0.108628	0.0670221	0.0740904	0.256241	0.1243	0.0753559	0.14926	0.188104	-0.676859	-0.206356	0.262237	0.135305	-0.108841	5.37e-06	0.196397	0.0670221	-0.177082	0.256241	0.0658173	0.0753559	0.188104	-0.154833	-0.154833	-0.15466	0.488596	0.0923382	0.308185	0.144058
Serum albumin OS=Mus musculus GN=Alb PE=1 SV=3 - [ALBU_MOUSE]	P07724	0.262456	0.0473689	0.140738	-0.19146	-0.286458	-0.251014	0.1695	-0.0250849	0.122714	0.0842821	0.185941	-0.586647	-0.252908	0.262237	0.262456	0.000989134	0.140738	0.114447	-0.286458	0.162933	0.1695	-0.184605	0.122714	0.185941	0.247234	0.247234	-0.0445378	0.996703	0.195002	0.249778	0.153058
Guanine nucleotide-binding protein G(o) subunit alpha OS=Mus musculus GN=Gnao1 PE=1 SV=3 - [GNAO_MOUSE]	P18872	-0.0370749	-0.0658465	-0.0102248	0.041322	0.0134307	0.0480178	0.223973	0.16889	0.150829	0.0473098	0.181223	-0.787259	-0.178287	0.262237	-0.0370749	0.0262896	-0.0102248	0.00398433	0.0134307	-0.0198983	0.223973	0.138125	0.150829	0.181223	-0.109457	-0.109457	-0.0827911	0.488596	0.111331	0.348975	0.0803004
Eukaryotic translation initiation factor 4 gamma 2 OS=Mus musculus GN=Eif4g2 PE=1 SV=2 - [IF4G2_MOUSE]	Q62448	-0.0422467	-0.0306311	-0.12678	0.0875972	-0.0488278	-0.0269879	0.126053	0.0472937	-0.00938033	0.107564	0.180366	-0.251103	-0.0242419	0.423928	-0.0422467	-0.00975591	-0.12678	0.199009	-0.0488278	-0.00137704	0.126053	0.0620774	-0.00938033	0.180366	-0.25655	-0.25655	-0.0153502	0.996703	0.116367	0.130742	0.147909
Very-long-chain (3R)-3-hydroxyacyl-[acyl-carrier protein] dehydratase 3 OS=Mus musculus GN=ptplad1 PE=1 SV=2 - [HACD3_MOUSE]	Q8K2C9	-0.146993	0.107429	0.0343161	0.0956654	-0.0254721	0.0218174	0.278949	0.121988	0.0878535	0.0711563	0.175819	-0.549878	-0.0893824	0.303796	-0.146993	-0.0905487	0.0343161	-0.0471136	-0.0254721	0.050899	0.278949	0.0743253	0.0878535	0.175819	-0.268516	-0.268516	-0.112854	0.488596	0.150073	0.260991	0.125151
Magnesium transporter NIPA1 OS=Mus musculus GN=Nipa1 PE=1 SV=1 - [NIPA1_MOUSE]	Q8BHK1	-0.0307331	-0.0357382	0.016176	-0.0437542	-0.00764624	0.0479222	0.207171	0.132499	0.01658	0.00823164	0.170738	-0.44748	-0.118434	0.262237	-0.0307331	0.00629024	0.016176	-0.0410956	-0.00764624	0.0885788	0.207171	0.15648	0.01658	0.170738	-0.153489	-0.153489	-0.0677085	0.491483	0.10051	0.202125	0.114594
Complexin-2 OS=Mus musculus GN=Cplx2 PE=1 SV=1 - [CPLX2_MOUSE]	P84086	-0.0281094	-0.11171	0.169442	-0.115079	0.102529	-0.0907042	0.194032	0.0680475	0.357373	-0.168122	0.170316	0.615187	-0.127994	0.292217	-0.0281094	-0.0679743	0.169442	-0.0221157	0.102529	0.163722	0.194032	-0.0652262	0.357373	0.170316	-0.810855	-0.810855	-0.354797	0.437357	0.125692	0.29624	0.345916
Voltage-dependent P/Q-type calcium channel subunit alpha-1A OS=Mus musculus GN=Cacna1a PE=1 SV=2 - [CAC1A_MOUSE]	P97445	0.0513548	0.00276375	-0.077701	-0.0139004	0.0364963	0.0802682	0.0612333	0.0862964	0.138915	0.0460739	0.169653	-0.26992	-0.0747282	0.276809	0.0513548	-0.103344	-0.077701	0.0991402	0.0364963	-0.0750777	0.0612333	-0.080656	0.138915	0.169653	-0.129111	-0.129111	-0.115247	0.488596	0.0869198	0.132884	0.0820372
Myelin-associated oligodendrocyte basic protein OS=Mus musculus GN=Mobp PE=1 SV=1 - [MOBP_MOUSE]	Q9D2P8	0.112079	-0.0498639	0.0247355	0.0171306	-0.0299567	0.0441068	-0.0823959	0.0406977	-0.12859	0.073712	0.169611	-0.207938	-0.0246063	0.415434	0.112079	-0.178061	0.0247355	0.168392	-0.0299567	-0.108562	-0.0823959	0.107796	-0.12859	0.169611	0.115973	0.115973	-0.00813507	0.996703	0.11441	0.103854	0.144753
Ras-related protein Rab-18 OS=Mus musculus GN=Rab18 PE=2 SV=2 - [RAB18_MOUSE]	P35293	-0.152006	-0.0259413	-0.0391038	0.0693926	0.0147468	0.0334021	0.0178268	0.105001	-0.077923	0.0186565	0.167914	-0.344516	-0.0125765	0.443957	-0.152006	0.0404624	-0.0391038	-0.0426448	0.0147468	0.101692	0.0178268	0.0727607	-0.077923	0.167914	0.0732452	0.0732452	0.0468493	0.488596	0.108309	0.163225	0.0600219
Guanine nucleotide-binding protein subunit beta-5 OS=Mus musculus GN=Gnb5 PE=1 SV=1 - [GBB5_MOUSE]	P62881	0.00191323	0.0732319	-0.05064	-0.0092901	0.0198062	0.0295672	0.0636473	0.0788646	0.141876	0.0427745	0.167166	-0.168545	-0.0495276	0.337665	0.00191323	-0.0766929	-0.05064	0.0279558	0.0198062	-0.0158513	0.0636473	-0.0295812	0.141876	0.167166	-0.338966	-0.338966	-0.122357	0.488596	0.084129	0.0921066	0.140797
Complement component 1 Q subcomponent-binding protein, mitochondrial OS=Mus musculus GN=C1qbp PE=1 SV=1 - [C1QBP_MOUSE]	O35658	-0.230165	-0.0302579	-0.022479	-0.00308477	0.0237447	0.0261489	-0.0712624	-0.174595	-0.068503	-0.135107	0.167007	0.40168	0.0477404	0.347826	-0.230165	0.0808347	-0.022479	0.0091178	0.0237447	0.14614	-0.0712624	0.0207079	-0.068503	0.167007	-0.188254	-0.188254	0.0530885	0.497901	0.13033	0.20518	0.11305
Cytochrome c oxidase subunit 3 OS=Mus musculus GN=mt-Co3 PE=3 SV=2 - [COX3_MOUSE]	P00416	-0.170898	0.0448576	-0.168784	0.12221	-0.092495	0.121122	-0.0132334	0.157055	0.0652227	0.0688759	0.16691	-0.567279	0.0266862	0.431425	-0.170898	-0.128707	-0.168784	0.153676	-0.092495	0.119019	-0.0132334	0.165032	0.0652227	0.16691	-0.0295181	-0.0295181	0.0799524	0.522004	0.134875	0.276537	0.11899
Phosphoribosylformylglycinamidine synthase OS=Mus musculus GN=Pfas PE=2 SV=1 - [PUR4_MOUSE]	Q5SUR0	-0.399191	0.13892	-0.0244252	0.0111748	0.159572	0.0350515	-0.0960208	-0.270217	-0.0116677	0.0513657	0.166164	0.0452954	0.0361933	0.38815	-0.399191	-0.101202	-0.0244252	0.0350149	0.159572	0.145085	-0.0960208	-0.0915156	-0.0116677	0.166164	0.174946	0.174946	0.0665915	0.488596	0.207527	0.140241	0.115091
CDP-diacylglycerol--inositol 3-phosphatidyltransferase OS=Mus musculus GN=Cdipt PE=1 SV=1 - [CDIPT_MOUSE]	Q8VDP6	0.301716	-0.112086	0.0130769	0.028276	-0.0664612	0.0313207	0.165046	0.0916699	0.138743	0.0282281	0.165465	-0.323608	-0.162297	0.262237	0.301716	-0.143454	0.0130769	0.137048	-0.0664612	-0.189436	0.165046	-0.0018776	0.138743	0.165465	-0.193884	-0.193884	-0.196495	0.488596	0.129358	0.153184	0.128243
Alpha-crystallin B chain OS=Mus musculus GN=Cryab PE=1 SV=2 - [CRYAB_MOUSE]	P23927	0.0200089	0.0379111	0.223152	-0.178175	-0.0759062	-0.0872981	-0.165128	-0.146843	-0.186167	-0.0364847	0.164165	0.572872	0.0303097	0.404377	0.0200089	0.0674429	0.223152	0.0487542	-0.0759062	-0.0558902	-0.165128	-0.295093	-0.186167	0.164165	0.142345	0.142345	-0.020372	0.600648	0.170158	0.278391	0.152638
Heterogeneous nuclear ribonucleoprotein U-like protein 1 OS=Mus musculus GN=Hnrnpul1 PE=1 SV=1 - [HNRL1_MOUSE]	Q8VDM6	0.0507047	0.00525848	0.00980249	0.0100617	0.0560658	0.0196152	-0.00302535	-0.167818	0.0171085	-0.0817638	0.163785	0.0969494	-0.0686897	0.262237	0.0507047	-0.0855413	0.00980249	0.0640265	0.0560658	-0.129994	-0.00302535	-0.0685771	0.0171085	0.163785	-0.0588756	-0.0588756	-0.0785307	0.494234	0.0608086	0.0921438	0.0913524
Excitatory amino acid transporter 1 OS=Mus musculus GN=Slc1a3 PE=1 SV=2 - [EAA1_MOUSE]	P56564	-0.0867705	0.0122817	-0.00657133	0.0383682	-0.0646456	0.0155856	0.231042	0.168335	0.303494	0.0868055	0.16366	-0.741887	-0.16012	0.269232	-0.0867705	-0.0959409	-0.00657133	0.286491	-0.0646456	-0.0987981	0.231042	0.0703829	0.303494	0.16366	-0.337292	-0.337292	-0.109984	0.522004	0.164552	0.334264	0.209976
Contactin-associated protein-like 2 OS=Mus musculus GN=Cntnap2 PE=1 SV=2 - [CNTP2_MOUSE]	Q9CPW0	-0.0674985	0.0160763	-0.0517604	0.0698623	0.0479595	0.0618424	0.094207	0.0556849	-0.0294127	0.0483579	0.163403	-0.370094	-0.0458614	0.351402	-0.0674985	-0.0488216	-0.0517604	0.035501	0.0479595	-0.063161	0.094207	0.0120838	-0.0294127	0.163403	-0.00667219	-0.00667219	-0.0325876	0.518468	0.0915129	0.172651	0.0415393
MKIAA0450 protein (Fragment) OS=Mus musculus GN=Plch2 PE=4 SV=1 - [Q6ZQB0_MOUSE]	Q6ZQB0	0.0403403	0.0364697	0.0218364	-0.0981846	0.09968	0.0335768	0.20022	0.0687521	-0.0164161	-0.0602873	0.161674	0.0140505	-0.0854929	0.262237	0.0403403	-0.105556	0.0218364	-0.00992038	0.09968	-0.0182422	0.20022	-0.127552	-0.0164161	0.161674	-0.182794	-0.182794	-0.168174	0.234324	0.0844254	0.064267	0.0672715
Vimentin OS=Mus musculus GN=Vim PE=1 SV=3 - [VIME_MOUSE]	P20152	-0.0908419	0.00651486	0.106192	-0.103539	-0.0320291	-0.0124794	-0.34965	-0.274724	-0.199529	-0.0172549	0.161482	0.557343	0.0933729	0.262237	-0.0908419	-0.0366688	0.106192	0.050608	-0.0320291	0.112244	-0.34965	-0.16858	-0.199529	0.161482	0.441958	0.441958	0.108816	0.488596	0.190496	0.280454	0.224843
Phosphate carrier protein, mitochondrial OS=Mus musculus GN=Slc25a3 PE=1 SV=1 - [MPCP_MOUSE]	Q8VEM8	-0.111885	-0.0392437	-0.0051366	0.0893314	0.0273369	0.0689765	0.196912	0.13761	0.143791	0.0808249	0.158968	-0.835871	-0.151393	0.269232	-0.111885	-0.0869859	-0.0051366	0.115157	0.0273369	-0.0575513	0.196912	0.148929	0.143791	0.158968	-0.0484502	-0.0484502	-0.0536005	0.488596	0.11832	0.373372	0.097636
Cadherin-13 OS=Mus musculus GN=Cdh13 PE=1 SV=2 - [CAD13_MOUSE]	Q9WTR5	0.00499224	-0.145137	-0.00967287	0.0163231	0.152406	0.061477	0.49812	0.122733	0.197088	-0.0265257	0.157431	-0.50628	-0.246296	0.262237	0.00499224	-0.0965731	-0.00967287	0.00429275	0.152406	0.0118917	0.49812	0.000954333	0.197088	0.157431	-0.356543	-0.356543	-0.253887	0.235989	0.183472	0.227688	0.140424
IQ motif and SEC7 domain-containing protein 3 OS=Mus musculus GN=Iqsec3 PE=2 SV=1 - [IQEC3_MOUSE]	Q3TES0	-0.0631075	-0.0365472	0.0401475	0.127124	-0.122579	-0.013833	0.173902	0.0636327	0.0811552	-0.0433404	0.156993	-0.345594	-0.0858448	0.280053	-0.0631075	-0.0403137	0.0401475	-0.0329398	-0.122579	0.142048	0.173902	0.0826493	0.0811552	0.156993	-0.16918	-0.16918	-0.0474109	0.996703	0.118538	0.162944	0.107969
Sorting and assembly machinery component 50 homolog OS=Mus musculus GN=Samm50 PE=1 SV=1 - [SAM50_MOUSE]	Q8BGH2	-0.0685139	0.0384256	0.00810602	-0.0138239	0.00430436	0.0385938	0.0591395	0.0523655	0.179926	0.0207049	0.156623	-0.227862	-0.0718635	0.280053	-0.0685139	-0.0330292	0.00810602	0.0776435	0.00430436	-0.0517063	0.0591395	0.00578715	0.179926	0.156623	-0.189539	-0.189539	-0.0979287	0.488596	0.0958751	0.106631	0.0880539
Gap junction gamma-3 protein OS=Mus musculus GN=Gjc3 PE=2 SV=2 - [CXG3_MOUSE]	Q921C1	-0.169954	0.00933473	0.0195541	-0.0337977	0.107392	0.0493694	-0.0394955	0.0060455	-0.0855212	0.0550349	0.153122	-0.29337	-0.0320801	0.392565	-0.169954	0.0831413	0.0195541	-0.0347865	0.107392	-0.030253	-0.0394955	0.110012	-0.0855212	0.153122	0.135087	0.135087	0.0395317	0.55409	0.120899	0.130867	0.0810281
Protein lifeguard 2 OS=Mus musculus GN=Faim2 PE=2 SV=1 - [LFG2_MOUSE]	Q8K097	-0.0994088	-0.00129281	-0.0382682	0.0647147	0.0730086	0.00368307	0.11625	0.0601214	0.0812146	0.0674161	0.152312	-0.520982	-0.101908	0.270335	-0.0994088	-0.0158054	-0.0382682	-0.0067546	0.0730086	0.0201235	0.11625	-0.00872442	0.0812146	0.152312	0.0591582	0.0591582	-0.0406461	0.488596	0.0963721	0.230667	0.0284205
Glial fibrillary acidic protein OS=Mus musculus GN=Gfap PE=1 SV=4 - [GFAP_MOUSE]	P03995	0.0757167	0.138348	0.129214	-0.200703	-0.150392	-0.0569831	-0.236201	-0.232712	-0.158527	0.036131	0.151758	0.655852	0.0880606	0.285188	0.0757167	-0.0374663	0.129214	-0.0174496	-0.150392	0.119715	-0.236201	-0.223064	-0.158527	0.151758	0.00876287	0.00876287	0.00615456	0.996703	0.169164	0.325273	0.111403
UDP-glucose:glycoprotein glucosyltransferase 1 OS=Mus musculus GN=Uggt1 PE=1 SV=4 - [UGGG1_MOUSE]	Q6P5E4	0.170747	-0.012267	-0.0275395	0.047474	-0.0552065	-0.135998	0.188886	0.225287	-0.0525748	0.112341	0.151746	-0.423395	-0.0937695	0.280053	0.170747	0.0297397	-0.0275395	0.00865379	-0.0552065	-0.0256032	0.188886	-0.0350326	-0.0525748	0.151746	-0.229101	-0.229101	-0.0942597	0.546059	0.119046	0.227041	0.10312
GTP-binding protein Di-Ras2 OS=Mus musculus GN=Diras2 PE=2 SV=1 - [DIRA2_MOUSE]	Q5PR73	-0.149199	-0.0297602	0.0712541	-0.0275365	-0.12759	0.0603006	0.138631	0.240067	-0.0271394	-0.0192882	0.150858	-0.550952	-0.0639972	0.350475	-0.149199	0.131665	0.0712541	0.0212175	-0.12759	0.049648	0.138631	0.150054	-0.0271394	0.150858	-0.104852	-0.104852	0.03559	0.522004	0.13099	0.264194	0.0917507
Solute carrier family 12 member 2 OS=Mus musculus GN=Slc12a2 PE=1 SV=2 - [S12A2_MOUSE]	P55012	0.187821	-0.251967	-0.0426205	0.0163869	0.0265008	0.00145328	0.113626	0.0304902	0.00351114	-0.0480768	0.150106	-0.349074	-0.173289	0.262237	0.187821	-0.110028	-0.0426205	0.316045	0.0265008	-0.143591	0.113626	0.00271348	0.00351114	0.150106	0.17215	0.17215	-0.0461836	0.638604	0.0907067	0.160433	0.180875
Protein lunapark OS=Mus musculus GN=Lnp PE=1 SV=1 - [LNP_MOUSE]	Q7TQ95	-0.169155	-0.0751083	-0.113748	0.0872689	0.103926	0.108918	0.0638223	0.163723	0.0395574	0.0350625	0.147301	-0.446565	-0.0330675	0.405289	-0.169155	0.0136636	-0.113748	0.0064906	0.103926	0.0377446	0.0638223	0.149118	0.0395574	0.147301	-0.0803144	-0.0803144	-0.00278438	0.996703	0.125564	0.223562	0.0836391
Cell division control protein 42 homolog OS=Mus musculus GN=Cdc42 PE=1 SV=2 - [CDC42_MOUSE]	P60766	0.0114529	-0.023039	0.0164507	-0.0502661	0.00605735	0.0730336	0.171953	0.114275	0.122896	0.0620755	0.147117	-0.768184	-0.178005	0.262237	0.0114529	-0.0772846	0.0164507	0.0596185	0.00605735	-0.0160235	0.171953	0.0804575	0.122896	0.147117	0.10293	0.10293	-0.0599583	0.488596	0.0761606	0.33376	0.07173
Versican core protein OS=Mus musculus GN=Vcan PE=1 SV=2 - [CSPG2_MOUSE]	Q62059	-0.194509	0.0162213	0.0690883	0.0393986	-0.083883	0.0270999	-0.0977156	-0.0124175	0.00742598	0.00650222	0.146931	-0.033475	0.0326653	0.37119	-0.194509	0.0326599	0.0690883	0.0141548	-0.083883	0.0797696	-0.0977156	-0.0184242	0.00742598	0.146931	-0.0754944	-0.0754944	0.0436659	0.503075	0.124058	0.0266606	0.0592531
Vacuolar protein sorting-associated protein 35 OS=Mus musculus GN=Vps35 PE=1 SV=1 - [VPS35_MOUSE]	Q9EQH3	-0.0840034	-0.0120219	-0.0293642	0.0388174	0.0220894	0.0540244	0.150725	0.137126	0.0896081	0.0554364	0.146823	-0.512775	-0.0892118	0.280643	-0.0840034	0.0154114	-0.0293642	-0.0243868	0.0220894	0.0194337	0.150725	0.0661787	0.0896081	0.146823	-0.1419	-0.1419	-0.0587274	0.491483	0.0960426	0.236573	0.0710922
Protein NDRG3 OS=Mus musculus GN=Ndrg3 PE=1 SV=1 - [NDRG3_MOUSE]	Q9QYF9	-0.138952	0.119866	0.0627653	-0.0778909	-0.0184077	-0.0371138	-0.024417	0.179098	-0.0695658	0.0285319	0.146205	-0.343674	-0.0148016	0.440891	-0.138952	-0.0316077	0.0627653	0.0177096	-0.0184077	0.103632	-0.024417	0.0804095	-0.0695658	0.146205	0.0226625	0.0226625	0.0359879	0.488596	0.100098	0.184362	0.0536319
E3 ubiquitin-protein ligase RNF185 OS=Mus musculus GN=Rnf185 PE=2 SV=1 - [RN185_MOUSE]	Q91YT2	0.203272	-0.0552241	0.0251647	-0.0377042	0.0830754	-0.171184	0.0173601	0.188305	0.118367	0.242089	0.145296	-0.474552	-0.150134	0.262237	0.203272	-0.191998	0.0251647	0.331593	0.0830754	-0.186995	0.0173601	-0.0927719	0.118367	0.145296	-0.274014	-0.274014	-0.146133	0.532879	0.0717788	0.259693	0.231899
Transmembrane emp24 domain-containing protein 10 OS=Mus musculus GN=Tmed10 PE=2 SV=1 - [TMEDA_MOUSE]	Q9D1D4	0.194077	-0.0613091	-0.0344896	-0.0340912	-0.0576576	-0.0411048	0.126351	0.0795917	-0.109923	0.0259384	0.145231	-0.167933	-0.0770828	0.283255	0.194077	-0.119284	-0.0344896	0.180715	-0.0576576	-0.0268556	0.126351	-0.146624	-0.109923	0.145231	0.0675997	0.0675997	-0.0547114	0.996703	0.126285	0.0839354	0.121151
NADH dehydrogenase [ubiquinone] 1 beta subcomplex subunit 11, mitochondrial OS=Mus musculus GN=Ndufb11 PE=1 SV=2 - [NDUBB_MOUSE]	O09111	0.00576991	-0.0903382	0.0346206	0.109013	-0.0344905	0.0295773	0.0994791	-0.0223045	-0.0567453	-0.0122263	0.144155	-0.612807	-0.131979	0.262237	0.00576991	0.030774	0.0346206	-0.0506956	-0.0344905	-0.034231	0.0994791	0.0687136	-0.0567453	0.144155	0.388411	0.388411	0.0355845	0.542384	0.0776192	0.259724	0.162955
ADP/ATP translocase 1 OS=Mus musculus GN=Slc25a4 PE=1 SV=4 - [ADT1_MOUSE]	P48962	-0.0929524	-0.0152441	-0.0543078	0.045228	0.0185609	0.058324	0.186154	0.132802	0.140249	0.107074	0.143857	-0.737488	-0.125144	0.274574	-0.0929524	-0.0135637	-0.0543078	0.0219031	0.0185609	0.032052	0.186154	0.165576	0.140249	0.143857	-0.158111	-0.158111	-0.0456364	0.519734	0.116196	0.331888	0.103669
Tetraspanin-7 OS=Mus musculus GN=Tspan7 PE=2 SV=2 - [TSN7_MOUSE]	Q62283	0.0546557	-0.0606973	-0.0475285	0.0344962	-0.00696964	0.0379433	0.25447	0.108845	0.16215	0.117787	0.143822	-0.949712	-0.21199	0.262237	0.0546557	-0.0430575	-0.0475285	0.0873775	-0.00696964	-0.0562199	0.25447	0.0941176	0.16215	0.143822	0.00246223	0.00246223	-0.0683102	0.488596	0.113709	0.412227	0.0664685
TBC1 domain family member 24 OS=Mus musculus GN=Tbc1d24 PE=2 SV=2 - [TBC24_MOUSE]	Q3UUG6	-0.0394922	-0.00377134	0.00569914	0.0676409	-0.0575768	-0.00447697	0.0556185	0.152189	0.118375	0.037664	0.143103	-0.638953	-0.102572	0.276809	-0.0394922	-0.00452229	0.00569914	0.0272473	-0.0575768	0.00925228	0.0556185	0.111491	0.118375	0.143103	0.0758155	0.0758155	-0.010291	0.591903	0.0824617	0.287102	0.0593358
Calnexin OS=Mus musculus GN=Canx PE=1 SV=1 - [CALX_MOUSE]	P35564	-0.0651838	-0.0331686	0.0196825	0.00340387	0.0278258	0.0502307	0.208354	0.141164	0.140744	0.0362845	0.14204	-0.65126	-0.154468	0.262237	-0.0651838	-0.104268	0.0196825	0.0661598	0.0278258	0.0353179	0.208354	0.0535056	0.140744	0.14204	-0.108984	-0.108984	-0.0822631	0.488596	0.101435	0.288016	0.0807774
Aminoacyl tRNA synthase complex-interacting multifunctional protein 1 OS=Mus musculus GN=Aimp1 PE=1 SV=2 - [AIMP1_MOUSE]	P31230	0.0809797	0.0220153	0.0579724	-0.102114	-0.0227776	-0.0505283	-0.0072979	-0.141983	0.0303814	-0.148219	0.141521	0.113684	-0.0979875	0.262237	0.0809797	0.0600112	0.0579724	-0.0489307	-0.0227776	0.00337232	-0.0072979	-0.0946749	0.0303814	0.141521	0.123984	0.123984	-0.0424022	0.488596	0.0605019	0.102756	0.0781397
AP-1 complex subunit beta-1 OS=Mus musculus GN=Ap1b1 PE=2 SV=2 - [AP1B1_MOUSE]|AP-1 complex subunit beta-1 OS=Mus musculus GN=Ap1b1 PE=1 SV=2 - [AP1B1_MOUSE]	O35643	-0.0108744	-0.0351254	-0.117023	-0.040249	-0.0713473	0.130268	0.308036	0.183768	0.0841988	-0.000623875	0.141405	-0.624483	-0.12014	0.274934	-0.0108744	-0.0180399	-0.117023	-0.00595079	-0.0713473	0.168342	0.308036	0.0347818	0.0841988	0.141405	-0.223557	-0.223557	-0.0470577	0.996703	0.156357	0.289373	0.133224
Ubiquilin-1 OS=Mus musculus GN=Ubqln1 PE=1 SV=1 - [UBQL1_MOUSE]	Q8R317	-0.142493	0.0500942	-0.0281691	-0.0381564	0.0554791	-0.00563915	-0.146524	-0.336333	-0.0277666	0.173587	0.141291	0.400143	0.065313	0.284871	-0.142493	0.0645289	-0.0281691	-0.0100846	0.0554791	0.0544399	-0.146524	-0.16996	-0.0277666	0.141291	-0.0829406	-0.0829406	0.00877846	0.546059	0.111999	0.243912	0.0936239
Serine/threonine-protein kinase A-Raf OS=Mus musculus GN=Araf PE=2 SV=2 - [ARAF_MOUSE]	P04627	-0.11957	0.151633	0.0478274	-0.0472078	0.103955	-0.0354785	0.0574744	0.0934586	-0.0107701	-0.0829665	0.141088	-0.0193141	-0.0266467	0.404377	-0.11957	-0.0327046	0.0478274	0.0601345	0.103955	-0.12859	0.0574744	-0.0440757	-0.0107701	0.141088	-0.227671	-0.227671	-0.0833559	0.541237	0.0923574	0.0915079	0.118766
Major prion protein OS=Mus musculus GN=Prnp PE=1 SV=2 - [PRIO_MOUSE]	P04925	0.00430636	-0.0643063	-0.0562826	0.0497566	0.0785168	0.0744555	0.220412	0.147642	0.0810194	0.11344	0.1406	-0.541618	-0.114867	0.270335	0.00430636	-0.0541495	-0.0562826	0.107324	0.0785168	-0.139621	0.220412	0.137512	0.0810194	0.1406	-0.28804	-0.28804	-0.119419	0.488596	0.097644	0.257705	0.158553
Neuronal membrane glycoprotein M6-a OS=Mus musculus GN=Gpm6a PE=1 SV=1 - [GPM6A_MOUSE]	P35802	0.0497149	-0.0080215	-0.077334	0.0185578	-0.045429	0.0330496	0.141422	0.137536	0.0101311	0.000989304	0.14015	-0.733813	-0.128393	0.269232	0.0497149	0.00170147	-0.077334	0.0295384	-0.045429	-0.00177763	0.141422	0.18886	0.0101311	0.14015	0.0387887	0.0387887	0.0190653	0.497901	0.09197	0.318801	0.0711768
Histone H1.4 OS=Mus musculus GN=Hist1h1e PE=1 SV=2 - [H14_MOUSE]	P43274	0.534104	-0.184065	0.0689915	-0.164634	0.019653	-0.118457	0.0602846	-0.0210197	0.00953424	-0.00844617	0.140042	-0.0245521	-0.225631	0.262237	0.534104	-0.177485	0.0689915	0.281147	0.019653	-0.259253	0.0602846	-0.246919	0.00953424	0.140042	0.160279	0.160279	-0.190674	0.517851	0.199103	0.0785648	0.224962
2',3'-cyclic-nucleotide 3'-phosphodiesterase OS=Mus musculus GN=Cnp PE=1 SV=3 - [CN37_MOUSE]	P16330	-0.0665095	-0.198671	0.116886	-0.0513473	-0.0118412	0.0389966	-0.0816863	0.0532278	-0.125762	0.0705679	0.13763	-0.604375	-0.110053	0.274574	-0.0665095	0.0169303	0.116886	0.14088	-0.0118412	0.0146763	-0.0816863	0.25853	-0.125762	0.13763	0.317668	0.317668	0.125694	0.36582	0.109081	0.259612	0.142599
Neuronal membrane glycoprotein M6-b OS=Mus musculus GN=Gpm6b PE=1 SV=2 - [GPM6B_MOUSE]	P35803	-0.0444018	-0.0464139	0.0263089	0.022671	-0.014295	0.072011	0.138756	0.173294	0.114744	0.0783487	0.135326	-0.979942	-0.172745	0.262237	-0.0444018	-0.059493	0.0263089	0.069486	-0.014295	-0.0258731	0.138756	0.150951	0.114744	0.135326	0.091344	0.091344	-0.00547404	0.518468	0.0805305	0.430636	0.0801981
Cytoskeleton-associated protein 4 OS=Mus musculus GN=Ckap4 PE=1 SV=2 - [CKAP4_MOUSE]	Q8BMK4	0.11763	-0.153238	-0.012091	-0.000532937	0.08902	0.0217017	0.170549	0.152507	0.00202458	-0.0392332	0.135241	-0.258377	-0.129924	0.262237	0.11763	-0.0911905	-0.012091	0.142452	0.08902	-0.113751	0.170549	-0.0579277	0.00202458	0.135241	-0.0248068	-0.0248068	-0.121263	0.488596	0.073791	0.143321	0.0932335
Mitochondrial pyruvate carrier 2 OS=Mus musculus GN=Mpc2 PE=1 SV=1 - [MPC2_MOUSE]	Q9D023	-0.0715339	-0.0399084	0.00502188	0.0548882	0.0207143	0.0295702	0.166175	0.203286	0.106034	0.0739523	0.135089	-0.72528	-0.127499	0.269232	-0.0715339	-0.00688579	0.00502188	0.0371382	0.0207143	-0.0290047	0.166175	0.153196	0.106034	0.135089	-0.131564	-0.131564	-0.0532515	0.488596	0.0904405	0.332015	0.0928629
CaM kinase-like vesicle-associated protein OS=Mus musculus GN=Camkv PE=1 SV=2 - [CAMKV_MOUSE]	Q3UHL1	0.00659178	-0.0462681	-0.0322867	0.0844101	0.020353	-0.00970675	0.164231	0.129047	0.143979	0.0173687	0.134895	-0.45195	-0.119144	0.262237	0.00659178	-0.0402933	-0.0322867	-0.00139535	0.020353	0.0185953	0.164231	0.082565	0.143979	0.134895	-0.254361	-0.254361	-0.0997379	0.488596	0.084213	0.208699	0.118623
Actin-binding LIM protein 2 OS=Mus musculus GN=Ablim2 PE=1 SV=1 - [ABLM2_MOUSE]	Q8BL65	0.050407	0.00449888	-0.0746966	-0.0695888	0.0742299	0.024608	-0.0547316	0.0232877	0.0716094	-0.0509978	0.134759	-0.100221	-0.061665	0.267289	0.050407	0.0335171	-0.0746966	0.026121	0.0742299	-0.0690965	-0.0547316	-0.0408265	0.0716094	0.134759	0.00349105	0.00349105	-0.0391235	0.494234	0.0814147	0.0527799	0.0406485
Ras-related protein Rab-3B OS=Mus musculus GN=Rab3b PE=1 SV=1 - [RAB3B_MOUSE]	Q9CZT8	-0.0705318	-0.0385095	-0.00493976	0.06438	0.0111275	0.028267	0.163867	0.102496	0.00908568	0.0411554	0.134401	-0.488711	-0.0889885	0.274574	-0.0705318	0.0359721	-0.00493976	-0.0623645	0.0111275	0.0365989	0.163867	0.0570002	0.00908568	0.134401	-0.0627161	-0.0627161	-0.0325162	0.518468	0.0897543	0.220616	0.0551507
NADH dehydrogenase [ubiquinone] 1 alpha subcomplex subunit 4 OS=Mus musculus GN=Ndufa4 PE=1 SV=2 - [NDUA4_MOUSE]	Q62425	-0.173974	-0.0387083	-0.0839906	0.088663	0.0976403	0.0881699	0.00292288	0.0865899	-0.149954	0.0417306	0.133463	-0.104637	0.05595	0.302235	-0.173974	0.0756134	-0.0839906	0.0350308	0.0976403	-0.0884439	0.00292288	0.114746	-0.149954	0.133463	0.0721389	0.0721389	0.0309962	0.660901	0.128158	0.0811886	0.119936
26S proteasome non-ATPase regulatory subunit 3 OS=Mus musculus GN=Psmd3 PE=1 SV=3 - [PSMD3_MOUSE]	P14685	-0.00761685	-0.062867	-0.0384881	0.00409964	0.0311099	0.0115556	0.0891325	0.132107	0.102093	0.0736449	0.132518	-0.389371	-0.0899299	0.274574	-0.00761685	-0.0522067	-0.0384881	0.247822	0.0311099	-0.133409	0.0891325	0.0485717	0.102093	0.132518	-0.192671	-0.192671	-0.0644444	0.522004	0.0671539	0.184233	0.155193
COP9 signalosome complex subunit 2 OS=Mus musculus GN=Cops2 PE=1 SV=1 - [CSN2_MOUSE]	P61202	-0.0162477	-0.11014	0.0654379	0.171997	-0.0268133	0.0207127	-0.0284494	-0.0205401	0.0526867	0.079263	0.131367	-0.495318	-0.0886677	0.280053	-0.0162477	0.0312582	0.0654379	-0.0716827	-0.0268133	-0.0645216	-0.0284494	-0.0106912	0.0526867	0.131367	-0.00564556	-0.00564556	-0.000322715	0.999052	0.0645414	0.233794	0.136867
Actin-related protein 2/3 complex subunit 3 OS=Mus musculus GN=Arpc3 PE=1 SV=3 - [ARPC3_MOUSE]	Q9JM76	0.134544	0.0250274	-0.0776165	0.0768476	0.0508233	-0.0891018	0.276345	0.13608	0.0296589	0.135464	0.130632	-0.249079	-0.0848579	0.285395	0.134544	-2.94e-05	-0.0776165	-0.00481519	0.0508233	-0.11568	0.276345	-0.057387	0.0296589	0.130632	-0.458511	-0.458511	-0.187335	0.488596	0.119689	0.150448	0.186634
Breakpoint cluster region protein OS=Mus musculus GN=Bcr PE=1 SV=3 - [BCR_MOUSE]	Q6PAJ1	-0.0420049	-0.10708	-0.0848703	0.0702673	0.129016	-0.0581363	-0.035198	-0.0410966	0.0600786	0.069382	0.12992	0.119689	-0.0173192	0.421405	-0.0420049	0.0547878	-0.0848703	0.05164	0.129016	-0.0136195	-0.035198	-0.0363365	0.0600786	0.12992	-0.240487	-0.240487	-0.0611512	0.546059	0.0929891	0.0896024	0.108013
Polyubiquitin-B OS=Mus musculus GN=Ubb PE=1 SV=1 - [UBB_MOUSE]	P0CG49	-0.0734289	0.11277	0.0329643	0.0437306	0.00876193	-0.00784207	-0.0283158	-0.312984	0.189246	-0.088966	0.128683	0.124066	-0.0645226	0.280874	-0.0734289	-0.0426016	0.0329643	-0.048927	0.00876193	-0.0254274	-0.0283158	0.0260538	0.189246	0.128683	-0.121308	-0.121308	-0.0644327	0.488596	0.0986348	0.163202	0.0699514
Rho GTPase-activating protein 39 OS=Mus musculus GN=Arhgap39 PE=1 SV=2 - [RHG39_MOUSE]	P59281	0.298071	-0.165575	0.00664314	-0.105269	0.0270482	0.0374394	0.0117783	0.0361625	0.0249494	-0.100863	0.12858	-0.198395	-0.165595	0.262237	0.298071	-0.157195	0.00664314	0.382211	0.0270482	-0.323375	0.0117783	0.0610492	0.0249494	0.12858	-0.010408	-0.010408	-0.08294	0.996703	0.114662	0.0996541	0.237245
AP-3 complex subunit delta-1 OS=Mus musculus GN=Ap3d1 PE=1 SV=1 - [AP3D1_MOUSE]	O54774	-0.0386897	-0.0796291	0.0112601	0.110544	0.00534713	0.0247169	0.151288	0.137128	0.0442907	0.0918942	0.127641	-0.431297	-0.0746301	0.283393	-0.0386897	-0.0282936	0.0112601	-0.00687956	0.00534713	0.00162415	0.151288	0.0830539	0.0442907	0.127641	-0.125251	-0.125251	-0.0759383	0.488596	0.0744046	0.213941	0.071637
Late secretory pathway protein AVL9 homolog OS=Mus musculus GN=Avl9 PE=2 SV=2 - [AVL9_MOUSE]	Q80U56	0.0268507	-0.0470688	-0.0954717	-0.0523732	-0.0242941	0.116818	0.264191	0.152065	0.20107	0.121808	0.126585	-0.603873	-0.135259	0.269232	0.0268507	-0.10095	-0.0954717	0.187279	-0.0242941	-0.0107903	0.264191	-0.0846822	0.20107	0.126585	-0.226385	-0.226385	-0.114206	0.522004	0.137976	0.284584	0.141732
Neurotrimin OS=Mus musculus GN=Ntm PE=2 SV=2 - [NTRI_MOUSE]	Q99PJ0	-0.100898	-0.0307924	-0.0256231	0.0367574	0.0518574	0.0708681	0.227826	0.11436	0.153608	0.0188416	0.126482	-0.582374	-0.134265	0.262237	-0.100898	-0.0752041	-0.0256231	0.0337427	0.0518574	0.0392921	0.227826	0.0853477	0.153608	0.126482	-0.0973769	-0.0973769	-0.082361	0.488596	0.121441	0.259541	0.0730321
60S ribosomal protein L27a OS=Mus musculus GN=Rpl27a PE=2 SV=5 - [RL27A_MOUSE]	P14115	-0.0293285	-0.0558251	0.0315612	-0.0511352	0.0427996	0.0497002	0.0577719	0.0649498	-0.0401091	-0.00179667	0.125824	0.140968	-0.00694305	0.458663	-0.0293285	0.0404228	0.0315612	-0.0714168	0.0427996	0.0432219	0.0577719	-0.118886	-0.0401091	0.125824	-0.358535	-0.358535	-0.0873165	0.609141	0.060898	0.0757632	0.172851
Vacuolar protein sorting-associated protein 26A OS=Mus musculus GN=Vps26a PE=2 SV=1 - [VP26A_MOUSE]	P40336	-0.230704	0.0598201	-0.063644	0.0619007	-0.129185	0.191409	0.0647663	0.000915281	-0.105691	0.0118877	0.125682	-0.141343	0.0872276	0.274574	-0.230704	0.0190002	-0.063644	-0.0269049	-0.129185	0.118308	0.0647663	-0.0059744	-0.105691	0.125682	-0.00385196	-0.00385196	0.08216	0.491483	0.131146	0.108156	0.0529978
Neuromodulin OS=Mus musculus GN=Gap43 PE=1 SV=1 - [NEUM_MOUSE]	P06837	-0.028326	-0.0249289	-0.0477096	-0.0105853	0.120702	-0.0132255	0.325202	0.146023	0.156066	-0.0151489	0.124961	-0.0833194	-0.10868	0.270335	-0.028326	-0.182554	-0.0477096	0.303723	0.120702	-0.117096	0.325202	-0.111331	0.156066	0.124961	-0.37616	-0.37616	-0.216767	0.518468	0.136209	0.0766844	0.223819
ADP/ATP translocase 2 OS=Mus musculus GN=Slc25a5 PE=1 SV=3 - [ADT2_MOUSE]	P51881	-0.0304697	-0.023491	0.0128486	-0.0253523	0.0203287	0.0382215	0.137267	0.0760966	0.101129	0.0736823	0.124628	-0.813767	-0.17339	0.262237	-0.0304697	-0.00302358	0.0128486	0.102051	0.0203287	-0.0911132	0.137267	0.214939	0.101129	0.124628	0.0442991	0.0442991	-0.00947569	0.563165	0.0690145	0.34648	0.10269
Calpain-2 catalytic subunit OS=Mus musculus GN=Capn2 PE=2 SV=4 - [CAN2_MOUSE]	O08529	0.0011135	0.055779	-0.0357047	-0.00939623	-0.00139698	0.0478624	0.0474902	0.0886758	0.0517681	0.0343204	0.123928	-0.357222	-0.0545297	0.307632	0.0011135	0.0290134	-0.0357047	0.0472379	-0.00139698	-0.134508	0.0474902	0.023986	0.0517681	0.123928	-0.0368726	-0.0368726	-0.0390692	0.491483	0.0560907	0.166657	0.0682664
Inositol 1,4,5-trisphosphate receptor type 1 OS=Mus musculus GN=Itpr1 PE=1 SV=2 - [ITPR1_MOUSE]	P11881	0.00469226	-0.0689238	-0.0445607	-0.0242293	0.0479729	0.0975555	0.042269	0.13001	0.0436099	-0.00256547	0.123575	-0.403509	-0.0815366	0.270335	0.00469226	0.0921559	-0.0445607	-0.101962	0.0479729	-0.00270055	0.042269	0.040216	0.0436099	0.123575	0.05973	0.05973	-0.0272425	0.488596	0.0554612	0.190936	0.0702918
Sideroflexin-1 OS=Mus musculus GN=Sfxn1 PE=1 SV=3 - [SFXN1_MOUSE]	Q99JR1	-0.0383083	-0.0849262	0.00746555	0.117424	-0.0234804	0.0454354	0.124092	0.116742	0.0446239	-0.047339	0.122612	-0.45657	-0.0910398	0.269232	-0.0383083	-0.0749719	0.00746555	0.0042142	-0.0234804	0.0471473	0.124092	0.0603182	0.0446239	0.122612	0.0391587	0.0391587	-0.0274628	0.491483	0.0709036	0.215153	0.0493495
Myelin-associated glycoprotein OS=Mus musculus GN=Mag PE=1 SV=2 - [MAG_MOUSE]	P20917	-0.0422026	-0.13939	0.140722	-0.0428109	0.00065676	0.0113579	-0.120386	0.0188817	0.0298433	0.101225	0.122233	-0.518013	-0.116603	0.269232	-0.0422026	0.0318702	0.140722	0.0534591	0.00065676	-0.0136629	-0.120386	0.292587	0.0298433	0.122233	0.1089	0.1089	0.0511691	0.611788	0.0990497	0.222	0.119008
Alcohol dehydrogenase class-3 OS=Mus musculus GN=Adh5 PE=1 SV=3 - [ADHX_MOUSE]	P28474	0.0934579	0.0596164	0.0260343	-0.0228401	-0.00675584	-0.105476	-0.0169544	0.0415196	0.108308	-0.0365207	0.121979	-0.150471	-0.0900401	0.262237	0.0934579	-0.126734	0.0260343	0.0476888	-0.00675584	0.035008	-0.0169544	-0.0764668	0.108308	0.121979	0.0488453	0.0488453	-0.0729946	0.488596	0.0610486	0.0815538	0.0739279
Glutamate decarboxylase 1 OS=Mus musculus GN=Gad1 PE=2 SV=2 - [DCE1_MOUSE]	P48318	-0.0853844	0.0376737	0.0237296	0.0182523	-0.028845	0.0524241	0.13873	0.13475	0.153133	0.0758561	0.121531	-0.818278	-0.137036	0.269232	-0.0853844	-0.0850598	0.0237296	0.0375794	-0.028845	0.0296301	0.13873	0.0157232	0.153133	0.121531	0.0541838	0.0541838	-0.0244112	0.494234	0.0987668	0.362336	0.0678066
Caytaxin OS=Mus musculus GN=Atcay PE=1 SV=1 - [ATCAY_MOUSE]	Q8BHE3	-0.0990702	0.0237069	0.00890666	-0.00931138	0.0209261	0.00230699	-0.0694296	0.04113	0.069581	-0.0412505	0.120218	-0.299135	-0.0556142	0.302245	-0.0990702	0.0813891	0.00890666	-0.104096	0.0209261	0.0752415	-0.0694296	0.00429087	0.069581	0.120218	0.161843	0.161843	0.0300482	0.537114	0.0824751	0.126667	0.0900772
Protein kinase C beta type OS=Mus musculus GN=Prkcb PE=1 SV=4 - [KPCB_MOUSE]	P68404	0.0709905	-0.00843733	-0.0370426	-0.0153307	0.0135999	0.0667022	0.0824064	0.123009	0.0708228	0.0779239	0.119565	-0.484568	-0.0935071	0.274574	0.0709905	-0.0602112	-0.0370426	0.0880346	0.0135999	-0.118305	0.0824064	0.152869	0.0708228	0.119565	-0.180468	-0.180468	-0.0666637	0.522004	0.0558498	0.224102	0.127851
Acyl-coenzyme A thioesterase 9, mitochondrial OS=Mus musculus GN=Acot9 PE=1 SV=1 - [ACOT9_MOUSE]	Q9R0X4	-0.0986506	-0.0266675	-0.00119027	0.0421129	0.0150303	0.0959228	-0.0608159	0.0598148	-0.00822223	0.0458025	0.119342	0.049339	0.0501384	0.284256	-0.0986506	-0.024164	-0.00119027	-0.00838633	0.0150303	0.00599263	-0.0608159	-0.0282104	-0.00822223	0.119342	-0.202114	-0.202114	-0.0328853	0.542433	0.0745246	0.0399359	0.0824712
ATP-dependent RNA helicase DDX1 OS=Mus musculus GN=Ddx1 PE=1 SV=1 - [DDX1_MOUSE]	Q91VR5	-0.111925	0.0225651	0.0399449	-0.0157359	0.0677349	0.1105	0.027495	0.0398367	0.0294176	0.077062	0.119133	-0.333669	-0.045207	0.335724	-0.111925	-0.117875	0.0399449	0.00784262	0.0677349	-0.00305067	0.027495	0.0607605	0.0294176	0.119133	-0.0591435	-0.0591435	-0.0406931	0.488596	0.0769491	0.161357	0.0660483
Ras-related protein Rab-35 OS=Mus musculus GN=Rab35 PE=1 SV=1 - [RAB35_MOUSE]	Q6PHN9	0.00229615	0.00731575	-0.026701	-0.0329311	0.0591745	0.0448785	0.0587068	0.016314	0.0238032	0.0144774	0.118419	-0.339054	-0.0874498	0.262237	0.00229615	-0.077217	-0.026701	0.0446088	0.0591745	-0.0214246	0.0587068	0.0607856	0.0238032	0.118419	0.100022	0.100022	-0.0303996	0.491483	0.0509844	0.144683	0.0699953
Kinesin-like protein KIF21A OS=Mus musculus GN=Kif21a PE=1 SV=2 - [KI21A_MOUSE]	Q9QXL2	-0.0301979	0.0143476	0.00338305	-0.0166408	-0.0787589	0.0853675	0.0591511	-0.0125892	0.107683	-0.0646665	0.118171	-0.338591	-0.0853672	0.269232	-0.0301979	0.0891558	0.00338305	0.00434585	-0.0787589	-0.0710022	0.0591511	0.0272127	0.107683	0.118171	0.153531	0.153531	-0.00434817	0.561685	0.0785101	0.147172	0.0847261
Vacuolar protein sorting-associated protein 18 homolog OS=Mus musculus GN=Vps18 PE=1 SV=2 - [VPS18_MOUSE]	Q8R307	-0.0997339	0.0347916	-0.114778	-0.0312815	0.126628	0.0134712	0.113051	0.0875466	-0.0840707	-0.00340145	0.117766	-0.140215	-0.0163252	0.426438	-0.0997339	-0.0229432	-0.114778	0.027888	0.126628	0.0659577	0.113051	0.0420726	-0.0840707	0.117766	-0.18241	-0.18241	-0.0131061	0.996703	0.120246	0.076749	0.0928431
Synaptojanin-2-binding protein OS=Mus musculus GN=Synj2bp PE=1 SV=1 - [SYJ2B_MOUSE]	Q9D6K5	-0.012428	0.031243	-0.0193911	0.106292	-0.142151	-0.00724696	0.0432322	-0.0450378	0.338091	0.103457	0.117295	-0.321318	-0.0762098	0.298201	-0.012428	0.061334	-0.0193911	0.00454555	-0.142151	-0.0221971	0.0432322	-0.0232115	0.338091	0.117295	-0.133527	-0.133527	-0.0861145	0.55642	0.163159	0.158349	0.0674318
cGMP-dependent 3',5'-cyclic phosphodiesterase OS=Mus musculus GN=Pde2a PE=1 SV=3 - [PDE2A_MOUSE]	Q922S4	-0.0847374	0.0141985	-0.0514496	-0.0021534	0.0945771	0.0383917	0.170677	0.0695238	0.0698141	-0.0244171	0.116711	-0.360546	-0.0967657	0.262237	-0.0847374	-0.0696982	-0.0514496	0.00866142	0.0945771	0.0522099	0.170677	0.106673	0.0698141	0.116711	-0.169371	-0.169371	-0.0610301	0.488596	0.0997984	0.158366	0.0977097
ADP-ribosylation factor 6 OS=Mus musculus GN=Arf6 PE=1 SV=2 - [ARF6_MOUSE]	P62331	-0.0652913	-0.0223486	0.040174	-0.0507669	0.0553348	0.0714078	0.0819105	0.192559	-0.0321383	0.0266208	0.116565	-0.753171	-0.122042	0.274132	-0.0652913	-0.0303369	0.040174	0.0284292	0.0553348	-0.0266022	0.0819105	0.182759	-0.0321383	0.116565	0.17564	0.17564	0.0237647	0.518468	0.0690356	0.336274	0.0975729
Glycogen synthase kinase-3 beta OS=Mus musculus GN=Gsk3b PE=1 SV=2 - [GSK3B_MOUSE]	Q9WV60	-0.0209051	-0.0732272	-0.0277767	0.0366356	-0.0791737	0.00491876	-0.153325	0.196846	0.0110319	0.0503199	0.115973	-0.444171	-0.012417	0.450391	-0.0209051	0.071373	-0.0277767	-0.0802622	-0.0791737	0.168417	-0.153325	-0.219432	0.0110319	0.115973	0.243496	0.243496	0.0895049	0.488596	0.0901059	0.217523	0.180342
Bis(5'-nucleosyl)-tetraphosphatase [asymmetrical] OS=Mus musculus GN=Nudt2 PE=1 SV=3 - [AP4A_MOUSE]	P56380	-0.0316642	0.0266145	0.00433383	-0.0957236	0.0770725	-0.0265014	-0.34606	-0.187305	-0.0854195	0.169732	0.115771	0.26615	0.0698222	0.307492	-0.0316642	0.0205129	0.00433383	0.0230023	0.0770725	0.00235307	-0.34606	0.100725	-0.0854195	0.115771	-0.205255	-0.205255	0.0631609	0.66845	0.164699	0.168168	0.126941
NCK-interacting protein with SH3 domain OS=Mus musculus GN=Nckipsd PE=2 SV=2 - [SPN90_MOUSE]	Q9ESJ4	-0.087302	0.00259654	-0.0509725	0.0630065	0.0603751	0.0317018	0.0108984	-0.0178016	-0.0146682	0.06658	0.115763	-0.360391	-0.0414003	0.350475	-0.087302	0.00315819	-0.0509725	-0.0702346	0.0603751	0.047671	0.0108984	0.041899	-0.0146682	0.115763	0.0826594	0.0826594	0.0243533	0.488596	0.0740356	0.162455	0.0566123
Protein Scn2a1 OS=Mus musculus GN=Scn2a1 PE=3 SV=1 - [B1AWN6_MOUSE]	B1AWN6	-0.00421599	-0.00707593	-0.0290518	0.0933472	-0.0590883	0.007781	0.118275	0.0833612	0.224979	0.0632809	0.115694	-0.786885	-0.15213	0.262237	-0.00421599	0.0794624	-0.0290518	-0.00514822	-0.0590883	-0.0760105	0.118275	0.0886857	0.224979	0.115694	0.0241341	0.0241341	-0.0311654	0.491483	0.109494	0.343291	0.0630538
Huntingtin OS=Mus musculus GN=Htt PE=1 SV=2 - [HD_MOUSE]	P42859	0.016319	-0.0739826	-0.0277511	0.0470463	-0.0528732	0.0598549	0.0863516	0.0256205	0.155701	0.0316868	0.115443	-0.297401	-0.0833944	0.269232	0.016319	-0.0155722	-0.0277511	0.0664713	-0.0528732	-0.0195125	0.0863516	-0.149006	0.155701	0.115443	0.00867075	0.00867075	-0.0632012	0.491483	0.0831046	0.137276	0.0729554
Exocyst complex component 8 OS=Mus musculus GN=Exoc8 PE=1 SV=1 - [EXOC8_MOUSE]	Q6PGF7	-0.0632262	0.0914347	-0.0541153	-0.00355436	0.00128422	0.043563	0.117176	0.0749244	0.0229485	0.032841	0.11538	-0.212334	-0.0187621	0.418951	-0.0632262	-0.0468003	-0.0541153	0.114864	0.00128422	-0.0834495	0.117176	0.00715685	0.0229485	0.11538	-0.157079	-0.157079	-0.0509615	0.499603	0.0790647	0.111291	0.0921556
Dystrobrevin alpha OS=Mus musculus GN=Dtna PE=1 SV=2 - [DTNA_MOUSE]	Q9D2N4	-0.144721	-0.0233341	0.00459603	0.0740643	-0.0458604	0.0102969	0.0318586	0.108844	0.0730699	-0.0403603	0.115235	-0.382607	-0.047879	0.349155	-0.144721	-0.00018972	0.00459603	-0.00540428	-0.0458604	0.130552	0.0318586	0.113427	0.0730699	0.115235	-0.0641191	-0.0641191	0.03079	0.503292	0.0922031	0.176252	0.0749084
Slc8a2 protein OS=Mus musculus GN=Slc8a2 PE=2 SV=1 - [Q68EG0_MOUSE]	Q68EG0	0.351646	-0.13712	-0.0058672	-0.0487926	0.00633485	-0.0533038	0.11767	0.082622	0.0201136	0.0606563	0.1151	-0.36464	-0.177596	0.262237	0.351646	-0.0944703	-0.0058672	0.212505	0.00633485	-0.230932	0.11767	-0.0640432	0.0201136	0.1151	-0.0967215	-0.0967215	-0.124902	0.634437	0.134331	0.162565	0.163766
Phosphoglycolate phosphatase OS=Mus musculus GN=Pgp PE=1 SV=1 - [PGP_MOUSE]	Q8CHP8	-0.122338	0.0173094	-0.0167718	0.0505749	-0.0373783	0.139288	0.0769009	0.0184082	0.0846769	-0.0278574	0.114878	-0.0907716	0.00116396	0.476483	-0.122338	0.00393997	-0.0167718	-0.075389	-0.0373783	0.040764	0.0769009	-0.00799261	0.0846769	0.114878	-0.150875	-0.150875	-0.051148	0.522004	0.0908407	0.07708	0.0683426
Coiled-coil-helix-coiled-coil-helix domain-containing protein 3, mitochondrial OS=Mus musculus GN=Chchd3 PE=1 SV=1 - [CHCH3_MOUSE]	Q9CRB9	0.108276	-0.0360153	-0.0501609	0.0365419	-0.0183754	-0.0498345	0.0302287	-0.0306758	0.0259337	0.00160006	0.114596	0.0583183	-0.0384273	0.292217	0.108276	0.00891896	-0.0501609	0.0486249	-0.0183754	-0.047976	0.0302287	-0.0559161	0.0259337	0.114596	-0.0353038	-0.0353038	-0.0668219	0.488596	0.0661984	0.0433437	0.0546036
Secretory carrier-associated membrane protein 5 OS=Mus musculus GN=Scamp5 PE=2 SV=1 - [SCAM5_MOUSE]	Q9JKD3	-0.0110887	-0.0491101	-0.0406184	0.0828267	-0.0340924	0.0587906	0.240283	0.15647	0.153298	0.0804138	0.113345	-0.751412	-0.140524	0.266766	-0.0110887	-0.0120333	-0.0406184	0.0140213	-0.0340924	-0.00869575	0.240283	0.146321	0.153298	0.113345	-0.173457	-0.173457	-0.0700386	0.488596	0.116155	0.340181	0.103073
Protein LYRIC OS=Mus musculus GN=Mtdh PE=1 SV=1 - [LYRIC_MOUSE]	Q80WJ7	-0.0899996	-0.0187956	0.0264285	0.0263146	-0.0116577	0.0182082	0.0570657	0.0374161	0.0321211	0.0451873	0.112455	-0.329451	-0.0579223	0.301216	-0.0899996	0.103754	0.0264285	-0.142167	-0.0116577	0.0879151	0.0570657	0.0499437	0.0321211	0.112455	0.0296868	0.0296868	-0.00528451	0.996703	0.0681255	0.145057	0.0914016
Calcium uniporter protein, mitochondrial OS=Mus musculus GN=Mcu PE=1 SV=2 - [MCU_MOUSE]|Calcium uniporter protein, mitochondrial OS=Mus musculus GN=Mcu PE=2 SV=2 - [MCU_MOUSE]	Q3UMR5	-0.015416	0.245215	-0.145441	0.459564	0.0245866	-0.0676876	0.0366725	0.136163	0.0453383	-0.328282	0.111084	-0.210428	0.0296201	0.420661	-0.015416	-0.0445166	-0.145441	-0.357148	0.0245866	-0.0991559	0.0366725	0.112122	0.0453383	0.111084	0.075453	0.075453	-0.0580323	0.488596	0.0862524	0.295747	0.169683
Myotubularin-related protein 1 OS=Mus musculus GN=Mtmr1 PE=1 SV=1 - [MTMR1_MOUSE]	Q9Z2C4	0.282448	-0.101623	-0.0692829	-0.0923286	-0.04543	0.000101956	0.186337	0.125806	0.0397115	0.104733	0.11032	-0.241587	-0.118167	0.270828	0.282448	-0.10775	-0.0692829	0.306099	-0.04543	-0.172234	0.186337	0.00523663	0.0397115	0.11032	-0.350895	-0.350895	-0.133885	0.561685	0.136203	0.139295	0.220735
Hsp90 co-chaperone Cdc37 OS=Mus musculus GN=Cdc37 PE=2 SV=1 - [CDC37_MOUSE]	Q61081	-0.0605583	0.0339932	0.00552712	0.00549686	0.0283835	0.0476813	0.0926433	0.0418737	0.0278936	-0.0198063	0.109692	-0.00810509	-0.0170746	0.405166	-0.0605583	-0.0787695	0.00552712	0.0283262	0.0283835	-0.0100804	0.0926433	-0.0224592	0.0278936	0.109692	-0.20019	-0.20019	-0.0847159	0.488596	0.0616264	0.0281637	0.0808431
Peptidyl-prolyl cis-trans isomerase B OS=Mus musculus GN=Ppib PE=2 SV=2 - [PPIB_MOUSE]	P24369	-0.104029	0.110076	0.0676456	0.0558124	-0.0367187	-0.00143295	-0.040053	-0.0107985	-0.0768222	-0.13722	0.109467	0.450155	0.0911836	0.269232	-0.104029	-0.0334887	0.0676456	-0.0532483	-0.0367187	-0.00461645	-0.040053	0.00565364	-0.0768222	0.109467	-0.331877	-0.331877	-0.0509287	0.683263	0.0838509	0.200267	0.134388
APC membrane recruitment protein 2 OS=Mus musculus GN=Amer2 PE=1 SV=2 - [AMER2_MOUSE]	Q8CCJ4	0.126205	0.0388384	-0.0604355	-0.113757	0.144402	-0.0732132	-0.232898	0.133951	0.0442427	0.0796079	0.108008	0.25127	0.0311953	0.389609	0.126205	0.0231043	-0.0604355	-0.055085	0.144402	-0.0300599	-0.232898	-0.569392	0.0442427	0.108008	0.1052	0.1052	-0.0959578	0.488596	0.145259	0.134544	0.250185
Cell adhesion molecule 4 OS=Mus musculus GN=Cadm4 PE=1 SV=1 - [CADM4_MOUSE]	Q8R464	-0.205259	-0.0350929	0.00372627	-0.00667362	0.0246694	0.0401446	0.0687274	0.136458	0.0816965	0.107991	0.107627	-0.299644	-0.0230006	0.418951	-0.205259	0.0456349	0.00372627	0.0729528	0.0246694	0.0598977	0.0687274	0.019184	0.0816965	0.107627	-0.176409	-0.176409	-0.0175931	0.996703	0.113698	0.156473	0.0943013
Visinin-like protein 1 OS=Mus musculus GN=Vsnl1 PE=1 SV=2 - [VISL1_MOUSE]	P62761	-0.0688221	-0.0124409	0.0407422	-0.0438768	-0.017291	0.0135793	0.0465581	-0.0264645	0.00918634	-0.0108086	0.107577	-0.00843256	-0.0343991	0.302245	-0.0688221	0.0367734	0.0407422	0.0326113	-0.017291	0.0187246	0.0465581	-0.0489973	0.00918634	0.107577	-0.026665	-0.026665	-0.0245762	0.518468	0.0603349	0.0192298	0.0387121
Probable threonine--tRNA ligase 2, cytoplasmic OS=Mus musculus GN=Tarsl2 PE=2 SV=1 - [SYTC2_MOUSE]	Q8BLY2	-0.0780327	0.0725733	-0.0111249	-0.129227	0.138467	0.0287279	-0.04605	0.135279	0.0400841	-0.0265103	0.107166	-0.0857388	-0.0259009	0.397817	-0.0780327	-0.0793538	-0.0111249	0.158973	0.138467	-0.101002	-0.04605	-0.0159537	0.0400841	0.107166	-0.133088	-0.133088	-0.0493536	0.550033	0.0858164	0.0991386	0.106602
Cytochrome c oxidase subunit 7C, mitochondrial OS=Mus musculus GN=Cox7c PE=1 SV=1 - [COX7C_MOUSE]	P17665	-0.0354898	-0.0235179	-0.0351539	0.0200405	-0.0131739	0.030719	0.0739051	0.0849475	0.13245	0.0520651	0.106586	-0.608883	-0.112292	0.269232	-0.0354898	0.0110071	-0.0351539	0.00499625	-0.0131739	0.0405726	0.0739051	0.0611005	0.13245	0.106586	0.109921	0.109921	-0.0022697	0.554272	0.0752128	0.26443	0.0447527
Cytoplasmic FMR1-interacting protein 1 OS=Mus musculus GN=Cyfip1 PE=1 SV=1 - [CYFP1_MOUSE]	Q7TMB8	-0.0421808	-0.0808658	0.0240264	-0.00929509	0.00639811	0.0868782	0.0354048	0.0565438	0.0604249	0.0583116	0.106546	-0.499894	-0.09649	0.267289	-0.0421808	-0.0144885	0.0240264	0.027273	0.00639811	0.00225447	0.0354048	0.0748134	0.0604249	0.106546	0.0935137	0.0935137	0.00118056	0.522004	0.0501958	0.2216	0.0424072
Ubiquitin-conjugating enzyme E2 O OS=Mus musculus GN=Ube2o PE=1 SV=3 - [UBE2O_MOUSE]	Q6ZPJ3	-0.00260394	-0.0032642	-0.0553592	-0.0498545	0.0213798	0.117532	0.0975941	0.0741452	0.0160783	0.0378907	0.106319	-0.295309	-0.050378	0.300373	-0.00260394	-0.0191985	-0.0553592	-0.0995823	0.0213798	0.0909509	0.0975941	0.0246486	0.0160783	0.106319	-0.062565	-0.062565	-0.0413262	0.488596	0.0616588	0.147035	0.0669122
Sorting nexin-27 OS=Mus musculus GN=Snx27 PE=1 SV=2 - [SNX27_MOUSE]	Q3UHD6	0.287457	-0.0116268	-0.139003	0.0121027	0.0450162	-0.108109	0.154027	0.0449868	-0.00280191	0.0282253	0.106277	-0.418774	-0.150694	0.262237	0.287457	-0.137603	-0.139003	0.13148	0.0450162	-0.0797152	0.154027	0.0473318	-0.00280191	0.106277	-0.0303292	-0.0303292	-0.0747916	0.640003	0.14499	0.176596	0.100782
Prolyl endopeptidase OS=Mus musculus GN=Prep PE=2 SV=1 - [PPCE_MOUSE]	Q9QUR6	-0.0590767	0.0103509	-0.106207	-0.0370755	0.0716267	-0.0265402	0.131964	0.163473	0.136017	0.0676521	0.106249	-0.429085	-0.0886329	0.274574	-0.0590767	-0.0183574	-0.106207	0.080599	0.0716267	0.0846801	0.131964	0.0416119	0.136017	0.106249	-0.189897	-0.189897	-0.0516537	0.522004	0.103908	0.20351	0.102407
Cadherin-2 OS=Mus musculus GN=Cdh2 PE=1 SV=2 - [CADH2_MOUSE]	P15116	-0.0937852	-0.000151058	0.122936	-0.00672907	0.0392568	0.038006	0.0436226	0.140402	0.0507119	-0.0316935	0.106025	-0.360767	-0.0816167	0.269232	-0.0937852	-0.0291325	0.122936	-0.0613012	0.0392568	-0.00909959	0.0436226	0.0624341	0.0507119	0.106025	0.0390812	0.0390812	-0.0527668	0.488596	0.0763239	0.169838	0.0494266
Sodium-dependent neutral amino acid transporter SLC6A17 OS=Mus musculus GN=Slc6a17 PE=1 SV=1 - [S6A17_MOUSE]	Q8BJI1	-0.0620561	-0.0474743	0.0118553	0.0222729	-0.0085566	0.0580298	0.213612	0.153523	0.0872752	0.122831	0.105712	-0.558113	-0.0994621	0.274574	-0.0620561	0.0168914	0.0118553	0.0255033	-0.0085566	-0.0164657	0.213612	0.060422	0.0872752	0.105712	-0.211744	-0.211744	-0.074459	0.488596	0.0983069	0.263035	0.0987563
Zinc finger Ran-binding domain-containing protein 2 OS=Mus musculus GN=Zranb2 PE=1 SV=2 - [ZRAB2_MOUSE]	Q9R020	-0.1472	0.167682	0.0405349	-0.0668273	-0.060911	-0.00593981	0.0109895	-0.163332	-0.185018	0.0822457	0.103439	0.246441	0.0830725	0.269232	-0.1472	-0.0936581	0.0405349	0.133193	-0.060911	0.0331263	0.0109895	-0.000750498	-0.185018	0.103439	-0.0560996	-0.0560996	0.0360101	0.491483	0.11191	0.151989	0.0801417
Ras-related protein Ral-A OS=Mus musculus GN=Rala PE=1 SV=1 - [RALA_MOUSE]	P63321	-0.0175329	-0.0701235	-0.0129907	-0.0332799	0.0392168	0.00660002	0.00752216	0.0373064	0.00561331	-0.0339445	0.102924	-0.377988	-0.0993637	0.262237	-0.0175329	0.0169834	-0.0129907	0.0382588	0.0392168	0.032868	0.00752216	0.0641626	0.00561331	0.102924	0.103613	0.103613	0.0369875	0.488596	0.0449481	0.151292	0.0343431
Phosphatidylinositide phosphatase SAC1 OS=Mus musculus GN=Sacm1l PE=2 SV=1 - [SAC1_MOUSE]	Q9EP69	-0.00664303	0.0465371	-0.0165396	-0.0368297	-0.0405912	0.0099911	-0.0377523	-0.0765559	0.0104797	0.0376817	0.10279	-0.0483358	-0.0132091	0.412335	-0.00664303	0.0582877	-0.0165396	0.0178341	-0.0405912	-0.0320464	-0.0377523	0.0480466	0.0104797	0.10279	0.0447705	0.0447705	0.00733745	0.522004	0.0529965	0.0499588	0.0549876
Excitatory amino acid transporter 2 OS=Mus musculus GN=Slc1a2 PE=1 SV=1 - [EAA2_MOUSE]	P43006	-0.0296449	0.00177395	0.00523787	0.00431507	-0.00754961	0.0578378	0.141386	0.153256	0.148774	0.0949529	0.102375	-0.787974	-0.139403	0.262237	-0.0296449	-0.0452237	0.00523787	0.00135783	-0.00754961	0.0118957	0.141386	0.0673885	0.148774	0.102375	0.0651422	0.0651422	-0.0408865	0.488596	0.0798726	0.351863	0.0423679
Band 4.1-like protein 1 OS=Mus musculus GN=Epb41l1 PE=1 SV=2 - [E41L1_MOUSE]	Q9Z2H5	-0.0829403	0.0232187	-0.0745536	0.0825406	-0.0122688	0.001378	0.100826	0.0494682	0.0386562	-0.0111658	0.10167	-0.227146	-0.025516	0.392864	-0.0829403	0.00955131	-0.0745536	0.0249352	-0.0122688	0.0281388	0.100826	-0.0130298	0.0386562	0.10167	-0.0752518	-0.0752518	-0.010179	0.615896	0.0821407	0.109917	0.0415058
Poly [ADP-ribose] polymerase 1 OS=Mus musculus GN=Parp1 PE=1 SV=3 - [PARP1_MOUSE]	P11103	0.128679	-0.0515346	-0.0847535	0.0183235	0.0839392	0.0967388	0.00594106	0.0249854	-0.02507	-0.0822651	0.101199	-0.122734	-0.0544034	0.301954	0.128679	-0.0382064	-0.0847535	-0.0164081	0.0839392	-0.136778	0.00594106	-0.0733292	-0.02507	0.101199	-0.0489818	-0.0489818	-0.050564	0.996703	0.0828816	0.080677	0.122695
Membrane-associated phosphatidylinositol transfer protein 2 OS=Mus musculus GN=Pitpnm2 PE=1 SV=2 - [PITM2_MOUSE]	Q6ZPQ6	0.280768	-0.193142	0.172054	-0.0278953	-0.203434	0.126027	-0.121946	-0.0909212	-0.0461136	-0.0496637	0.100562	0.00717382	-0.0683853	0.348757	0.280768	-0.232889	0.172054	-0.0280649	-0.203434	0.106575	-0.121946	-0.105517	-0.0461136	0.100562	0.211449	0.211449	-0.0225601	0.996703	0.185156	0.10588	0.161795
Ubiquilin-2 OS=Mus musculus GN=Ubqln2 PE=1 SV=2 - [UBQL2_MOUSE]	Q9QZM0	-0.113957	0.066015	0.00385325	0.0859011	0.0464647	-0.0745555	-0.0757406	-0.0294233	-0.0519473	0.101145	0.099707	0.284827	0.0875882	0.266766	-0.113957	-0.0152631	0.00385325	-0.0638394	0.0464647	0.0653809	-0.0757406	-0.0860816	-0.0519473	0.099707	-0.313021	-0.313021	-0.0417783	0.996703	0.0801718	0.125011	0.141013
L-lactate dehydrogenase A chain OS=Mus musculus GN=Ldha PE=1 SV=3 - [LDHA_MOUSE]	P06151	-0.0200043	-0.00683053	-0.00927679	0.0244898	0.0368238	0.0796612	0.0618489	0.0620708	-0.0107686	0.0215751	0.0989855	-0.373346	-0.0583314	0.286276	-0.0200043	-0.0763467	-0.00927679	-0.00154086	0.0368238	-0.0269756	0.0618489	0.0599973	-0.0107686	0.0989855	0.043246	0.043246	-0.0204729	0.497901	0.0478362	0.170017	0.0512866
Lon protease homolog, mitochondrial OS=Mus musculus GN=Lonp1 PE=1 SV=2 - [LONM_MOUSE]	Q8CGK3	0.0018855	0.118698	0.033688	0.0138426	0.00618712	-0.052098	0.138007	0.115278	0.113516	0.0303024	0.0983527	-0.0939313	-0.0432574	0.344632	0.0018855	-0.118764	0.033688	0.180757	0.00618712	-0.184197	0.138007	-0.0177698	0.113516	0.0983527	-0.387388	-0.387388	-0.152561	0.488596	0.0586831	0.0861595	0.192557
Mitofusin-2 OS=Mus musculus GN=Mfn2 PE=1 SV=3 - [MFN2_MOUSE]	Q80U63	-0.089098	-0.0717854	0.0261455	0.177244	-0.0496764	0.0745563	-0.15763	0.0351839	0.120445	0.1295	0.0978875	-0.443026	-0.00773342	0.463086	-0.089098	-0.0182461	0.0261455	-0.09559	-0.0496764	0.0464499	-0.15763	0.18817	0.120445	0.0978875	0.0222832	0.0222832	0.0336963	0.996703	0.109157	0.225741	0.0936178
Dynein light chain 1, cytoplasmic OS=Mus musculus GN=Dynll1 PE=1 SV=1 - [DYL1_MOUSE]	P63168	-0.0518713	0.0217923	0.0356834	0.0844448	0.0188853	0.0148776	0.0730704	0.0539456	0.0165907	0.00225883	0.0978826	-0.246847	-0.0432949	0.302106	-0.0518713	-0.102656	0.0356834	-0.00334633	0.0188853	-0.0178099	0.0730704	0.0354958	0.0165907	0.0978826	-0.052301	-0.052301	-0.0518256	0.488596	0.0519311	0.119055	0.0506548
Sarcoplasmic/endoplasmic reticulum calcium ATPase 2 OS=Mus musculus GN=Atp2a2 PE=1 SV=2 - [AT2A2_MOUSE]	O55143	-0.0426634	-0.0342929	-0.000899943	0.0279591	-0.0356761	0.0526063	0.0965973	0.0888896	0.0884773	0.0714313	0.0978334	-0.498454	-0.0825882	0.274574	-0.0426634	-0.00847617	-0.000899943	-0.000716568	-0.0356761	0.0421596	0.0965973	0.109751	0.0884773	0.0978334	-0.0555499	-0.0555499	-0.019246	0.522004	0.0676918	0.224494	0.0560101
Disintegrin and metalloproteinase domain-containing protein 23 OS=Mus musculus GN=Adam23 PE=1 SV=1 - [ADA23_MOUSE]	Q9R1V7	-0.0725512	0.0875569	-0.0360409	-0.0280323	0.00718107	0.0418338	-0.0217292	0.0321878	0.0207788	0.0216418	0.0973328	-0.156459	0.000626239	0.478309	-0.0725512	-0.0721202	-0.0360409	0.140209	0.00718107	-0.0680367	-0.0217292	0.0219688	0.0207788	0.0973328	0.00953778	0.00953778	0.0018881	0.608396	0.0582882	0.0850714	0.0783505
60S ribosomal protein L35a OS=Mus musculus GN=Rpl35a PE=2 SV=2 - [RL35A_MOUSE]	O55142	0.0276394	-0.0440324	0.013848	0.01408	0.011874	-0.030894	0.0721193	0.0506144	0.0796032	0.0418203	0.0971983	-0.266461	-0.0895258	0.262237	0.0276394	0.023911	0.013848	-0.0431264	0.011874	0.0267005	0.0721193	-0.0280598	0.0796032	0.0971983	-0.0770994	-0.0770994	-0.0616153	0.488596	0.0370216	0.117652	0.0447991
Neurochondrin OS=Mus musculus GN=Ncdn PE=1 SV=1 - [NCDN_MOUSE]	Q9Z0E0	-0.125105	0.0200668	0.0410996	0.0684597	-0.0383046	0.0560717	0.104737	0.0722611	0.0855441	0.0742321	0.0971791	-0.519001	-0.0655099	0.311772	-0.125105	0.00646514	0.0410996	0.0264968	-0.0383046	-0.0552499	0.104737	0.104572	0.0855441	0.0971791	-0.0631089	-0.0631089	-0.0170651	0.522004	0.0916444	0.236504	0.0631785
ATP-citrate synthase OS=Mus musculus GN=Acly PE=1 SV=1 - [ACLY_MOUSE]	Q91V92	-0.113217	0.0158731	-0.0190259	-0.0839913	0.0448677	0.103119	0.0680245	0.0290465	0.0251053	-0.00393021	0.0971538	-0.24867	-0.048577	0.294177	-0.113217	-0.0133715	-0.0190259	0.0101641	0.0448677	0.0555825	0.0680245	0.0338595	0.0251053	0.0971538	0.0140688	0.0140688	-0.00287709	0.527345	0.0749996	0.122238	0.0272332
Ras-related protein Rab-14 OS=Mus musculus GN=Rab14 PE=1 SV=3 - [RAB14_MOUSE]	Q91V41	-0.0487862	-0.0269909	-0.0175518	0.0568215	0.0147653	0.0772374	0.160238	0.137361	0.150126	0.0523206	0.097117	-0.660889	-0.120008	0.266766	-0.0487862	-0.022219	-0.0175518	-0.0338342	0.0147653	0.000557809	0.160238	0.0645955	0.150126	0.097117	0.00220409	0.00220409	-0.057946	0.488596	0.0888144	0.298732	0.0341008
Mitochondrial import receptor subunit TOM22 homolog OS=Mus musculus GN=Tomm22 PE=2 SV=3 - [TOM22_MOUSE]	Q9CPQ3	-0.09743	-0.0350386	-0.0668108	0.112448	-0.0829053	-0.12514	-0.166404	0.0326654	-0.0369741	0.0263672	0.096574	0.184183	0.0915723	0.262237	-0.09743	0.196731	-0.0668108	0.0421079	-0.0829053	0.0560388	-0.166404	0.0149154	-0.0369741	0.096574	-0.072223	-0.072223	0.0854026	0.488596	0.0875595	0.108489	0.101121
NADH dehydrogenase [ubiquinone] 1 beta subcomplex subunit 6 OS=Mus musculus GN=Ndufb6 PE=1 SV=3 - [NDUB6_MOUSE]|NADH dehydrogenase [ubiquinone] 1 beta subcomplex subunit 6 OS=Mus musculus GN=Ndufb6 PE=2 SV=3 - [NDUB6_MOUSE]	Q3UIU2	0.239936	-0.0651897	-0.065114	0.0690693	0.0278389	-0.0795772	0.102786	0.104654	0.0804191	0.05246	0.0964929	-0.260338	-0.110213	0.262237	0.239936	-0.0716481	-0.065114	0.0873132	0.0278389	-0.142629	0.102786	0.0107842	0.0804191	0.0964929	-0.193257	-0.193257	-0.130966	0.488596	0.100149	0.135276	0.105123
ARF GTPase-activating protein GIT1 OS=Mus musculus GN=Git1 PE=1 SV=1 - [GIT1_MOUSE]	Q68FF6	0.121513	0.0526568	-0.0383959	-0.0367528	-0.0656629	0.0266656	0.0205327	0.0105602	-0.00833272	-0.0581142	0.0963132	-0.108557	-0.0399181	0.286276	0.121513	-0.00649378	-0.0383959	-0.0157143	-0.0656629	-0.0378156	0.0205327	0.0349949	-0.00833272	0.0963132	-0.00242161	-0.00242161	-0.0230655	0.522004	0.074396	0.0599323	0.0250984
Fibrinogen, alpha polypeptide OS=Mus musculus GN=Fga PE=2 SV=1 - [Q99K47_MOUSE]	Q99K47	0.0145185	-0.0646418	-0.188728	0.159565	0.239505	0.183205	-0.175186	-0.304776	-0.062965	0.203312	0.0963006	0.372633	0.104309	0.274447	0.0145185	-0.204635	-0.188728	-0.0244548	0.239505	-0.114333	-0.175186	-0.0909293	-0.062965	0.0963006	0.298038	0.298038	-0.0660309	0.996703	0.165011	0.239163	0.213812
Neuronal-specific septin-3 OS=Mus musculus GN=Sept3 PE=1 SV=2 - [SEPT3_MOUSE]	Q9Z1S5	-0.0531205	0.0222879	-0.0144492	0.0212375	0.0122353	0.00444843	-0.0378289	0.0142031	0.0148741	-0.0278369	0.0956901	0.206593	0.0372554	0.302421	-0.0531205	0.0418053	-0.0144492	0.00944498	0.0122353	-0.0438897	-0.0378289	-0.0965129	0.0148741	0.0956901	-0.156107	-0.156107	-0.0459558	0.491483	0.052799	0.0836063	0.0727949
Sodium/potassium-transporting ATPase subunit alpha-3 OS=Mus musculus GN=Atp1a3 PE=1 SV=1 - [AT1A3_MOUSE]	Q6PIC6	-0.0719914	-0.0417023	-0.00924701	0.0624466	0.00736517	0.044099	0.159699	0.16555	0.108934	-5.1e-05	0.0956881	-0.658888	-0.119832	0.266766	-0.0719914	-0.00276946	-0.00924701	-0.00397709	0.00736517	0.0157764	0.159699	0.127391	0.108934	0.0956881	0.0036653	0.0036653	-0.0253917	0.491483	0.0869358	0.296147	0.0516523
Exportin-1 OS=Mus musculus GN=Xpo1 PE=1 SV=1 - [XPO1_MOUSE]	Q6P5F9	0.0946364	-0.0534594	-0.0613142	0.0302168	0.0110602	0.0353443	0.126866	0.00349797	-0.106977	0.0128877	0.0953297	-0.222895	-0.0590014	0.285395	0.0946364	-0.0816042	-0.0613142	0.0613855	0.0110602	-0.0362655	0.126866	0.0482053	-0.106977	0.0953297	0.0330383	0.0330383	-0.0207991	0.674454	0.0950993	0.0985714	0.054876
Cell adhesion molecule 3 OS=Mus musculus GN=Cadm3 PE=1 SV=1 - [CADM3_MOUSE]	Q99N28	-0.034707	-0.11387	-0.0128971	0.0344183	0.0352283	0.0661449	0.198686	0.113414	0.139001	0.0256513	0.0945024	-0.727262	-0.17022	0.262237	-0.034707	-0.00611631	-0.0128971	0.0172061	0.0352283	0.0145928	0.198686	0.121958	0.139001	0.0945024	0.0517966	0.0517966	-0.0396875	0.488596	0.0905166	0.316435	0.0508256
40S ribosomal protein S3 OS=Mus musculus GN=Rps3 PE=1 SV=1 - [RS3_MOUSE]	P62908	-0.0874929	0.0475994	0.00381096	0.037868	0.00543014	-0.00744986	-0.0314207	0.00082763	0.0159579	-0.124703	0.0933884	0.0130364	-0.00541595	0.454205	-0.0874929	-0.0340922	0.00381096	-0.0162895	0.00543014	0.0506161	-0.0314207	0.0538975	0.0159579	0.0933884	-0.0809487	-0.0809487	0.00557909	0.518468	0.0594345	0.0621244	0.0580688
Metaxin-1 OS=Mus musculus GN=Mtx1 PE=1 SV=1 - [MTX1_MOUSE]	P47802	-0.0853572	0.0523077	-0.0525398	-0.0308907	0.0619165	0.0383131	-0.0325129	-0.00231967	0.105619	0.0773128	0.0932935	-0.45483	-0.0684209	0.293948	-0.0853572	-0.130241	-0.0525398	0.114762	0.0619165	0.0317294	-0.0325129	0.0956889	0.105619	0.0932935	0.123206	0.123206	0.0232114	0.620513	0.0817722	0.200466	0.0966569
Ras-related protein Rab-5B OS=Mus musculus GN=Rab5b PE=1 SV=1 - [RAB5B_MOUSE]	P61021	0.0512376	-0.0540469	-0.0637395	-0.0177459	-0.00837315	0.138093	0.127352	0.132448	0.204142	0.0240468	0.0927933	-0.681614	-0.143705	0.262237	0.0512376	-0.0771433	-0.0637395	0.0997389	-0.00837315	-0.0680206	0.127352	0.105557	0.204142	0.0927933	-0.0119862	-0.0119862	-0.058001	0.491483	0.0960601	0.306574	0.0791867
Transportin-2 OS=Mus musculus GN=Tnpo2 PE=2 SV=1 - [TNPO2_MOUSE]	Q99LG2	0.0935097	-0.183279	-0.0414854	0.11911	0.0472056	-0.00709149	0.138775	-0.049037	0.0325827	-0.140948	0.0922432	-0.0386259	-0.11045	0.262237	0.0935097	0.050413	-0.0414854	-0.0477669	0.0472056	-0.0306157	0.138775	-0.13179	0.0325827	0.0922432	0.184233	0.184233	-0.0709649	0.488596	0.0625801	0.1064	0.113185
NADP-dependent malic enzyme OS=Mus musculus GN=Me1 PE=1 SV=2 - [MAOX_MOUSE]	P06801	-0.0820417	0.0399501	-0.108831	0.102181	0.0517107	-0.0187747	-0.0349673	0.0547798	0.0760154	-0.0219571	0.0922072	-0.0534075	0.018113	0.418951	-0.0820417	0.0044736	-0.108831	-0.0758631	0.0517107	0.0871951	-0.0349673	0.0557155	0.0760154	0.0922072	-0.224066	-0.224066	-0.0151597	0.580832	0.0857279	0.0582484	0.116811
Membrane-associated progesterone receptor component 1 OS=Mus musculus GN=Pgrmc1 PE=1 SV=4 - [PGRC1_MOUSE]	O55022	-0.0225792	0.0624608	-0.0579685	0.0352785	0.0181158	-0.0162278	0.152993	0.0535882	0.0654017	-0.0256812	0.0920944	0.118571	-0.00334464	0.470377	-0.0225792	0.0213427	-0.0579685	0.0312905	0.0181158	-0.0717129	0.152993	-0.0528459	0.0654017	0.0920944	-0.285542	-0.285542	-0.120684	0.488596	0.0775998	0.0535469	0.115927
Eukaryotic translation initiation factor 3 subunit C OS=Mus musculus GN=Eif3c PE=1 SV=1 - [EIF3C_MOUSE]	Q8R1B4	-0.133993	-0.0268954	0.0542645	-0.0511778	0.00412326	0.0276493	0.0350341	0.0967112	0.0270548	-0.0273639	0.0917398	-0.219718	-0.0465031	0.312897	-0.133993	0.0677369	0.0542645	-0.041779	0.00412326	0.100071	0.0350341	-6.78e-05	0.0270548	0.0917398	0.106747	0.106747	0.00739123	0.996703	0.0778092	0.105608	0.0864514
DNA-(apurinic or apyrimidinic site) lyase OS=Mus musculus GN=Apex1 PE=1 SV=2 - [APEX1_MOUSE]	P28352	-0.0135205	0.0214331	-0.0604616	0.00160909	-0.0245843	0.0228847	0.103193	0.134173	0.0715373	-0.031954	0.0912647	-0.308674	-0.0546593	0.29774	-0.0135205	0.066027	-0.0604616	0.0546078	-0.0245843	-0.0679952	0.103193	0.0113276	0.0715373	0.0912647	-0.0572114	-0.0572114	-0.0290549	0.518468	0.0690888	0.148993	0.0557583
Vacuolar protein sorting-associated protein 13C OS=Mus musculus GN=Vps13c PE=1 SV=2 - [VP13C_MOUSE]	Q8BX70	0.0182581	-0.0339933	0.00916593	0.026576	-0.0298768	-0.00601973	-0.0478174	0.0378286	-0.0470231	0.0623168	0.091024	-0.0319305	0.0101745	0.425033	0.0182581	0.0400027	0.00916593	-0.0253676	-0.0298768	0.00125472	-0.0478174	0.011859	-0.0470231	0.091024	0.0832068	0.0832068	-0.00703988	0.522004	0.0530782	0.0393241	0.0828806
Tripartite motif-containing protein 3 OS=Mus musculus GN=Trim3 PE=1 SV=1 - [TRIM3_MOUSE]	Q9R1R2	-0.0908066	-0.0271687	0.0951506	0.0222675	-0.0224681	-0.0297966	-0.0584467	-0.0827744	0.189378	0.0512873	0.0909589	-0.162859	-0.0721351	0.269232	-0.0908066	0.0918577	0.0951506	-0.0540325	-0.0224681	0.0149967	-0.0584467	-0.0185903	0.189378	0.0909589	0.00383704	0.00383704	-0.0297481	0.646313	0.108109	0.0766596	0.0489891
Glucose 1,6-bisphosphate synthase OS=Mus musculus GN=Pgm2l1 PE=1 SV=1 - [PGM2L_MOUSE]	Q8CAA7	-0.0407107	0.0213802	0.00137494	0.0170041	0.0642775	0.0601636	0.0528133	0.028164	0.137105	0.00935162	0.0909144	-0.148087	-0.0529663	0.274574	-0.0407107	-0.0254227	0.00137494	-0.0771364	0.0642775	-0.0209306	0.0528133	0.00179975	0.137105	0.0909144	-0.192557	-0.192557	-0.0999211	0.337658	0.063341	0.0736915	0.0776584
Syntaxin-1B OS=Mus musculus GN=Stx1b PE=1 SV=1 - [STX1B_MOUSE]	P61264	-0.105428	-0.0417583	-0.0113811	0.0330952	-0.0145187	0.0691709	0.178963	0.0988249	0.0651455	-0.0322391	0.0896952	-0.49263	-0.0946686	0.269232	-0.105428	-0.0132787	-0.0113811	0.0574766	-0.0145187	0.0266225	0.178963	0.0673268	0.0651455	0.0896952	0.0359553	0.0359553	-0.00656909	0.562616	0.098934	0.218561	0.033778
Phosphatidylinositol 5-phosphate 4-kinase type-2 beta OS=Mus musculus GN=Pip4k2b PE=1 SV=1 - [PI42B_MOUSE]	Q80XI4	0.0382936	0.0275266	-0.0121195	-0.0236078	-0.000755268	0.0189407	0.120821	0.0333414	0.0397857	0.0600073	0.0896184	0.0464081	-0.018838	0.406863	0.0382936	-0.0483721	-0.0121195	0.0167413	-0.000755268	-0.0166475	0.120821	-0.039298	0.0397857	0.0896184	-0.339869	-0.339869	-0.118984	0.488596	0.0513083	0.0287495	0.132709
Cullin-associated NEDD8-dissociated protein 1 OS=Mus musculus GN=Cand1 PE=2 SV=2 - [CAND1_MOUSE]	Q6ZQ38	-0.0249986	-0.039913	-0.0346584	0.0703302	-0.0306594	0.1046	0.138341	0.0897036	0.0936761	0.0523333	0.0892926	-0.465228	-0.0698613	0.286276	-0.0249986	-0.0188264	-0.0346584	-0.0501272	-0.0306594	0.024253	0.138341	0.0687026	0.0936761	0.0892926	-0.0454027	-0.0454027	-0.0456354	0.488596	0.0771489	0.218541	0.0455851
DnaJ homolog subfamily B member 6 OS=Mus musculus GN=Dnajb6 PE=1 SV=4 - [DNJB6_MOUSE]	O54946	0.109479	0.0401377	-0.021929	-0.00648033	0.0181131	0.00502078	-0.0592879	-0.0407897	-0.0255143	0.111112	0.0883473	0.554496	0.0923815	0.274447	0.109479	-0.091061	-0.021929	0.0978022	0.0181131	-0.151082	-0.0592879	-0.172484	-0.0255143	0.0883473	-0.415454	-0.415454	-0.146985	0.488596	0.0674953	0.22351	0.170387
Cation-dependent mannose-6-phosphate receptor OS=Mus musculus GN=M6pr PE=1 SV=1 - [MPRD_MOUSE]	P24668	-0.0431081	-0.148506	-0.000207984	0.106081	0.00667872	0.0186025	0.10557	0.113233	0.0372993	0.0371286	0.0869621	-0.488604	-0.092543	0.269232	-0.0431081	0.00805133	-0.000207984	0.0212769	0.00667872	0.031131	0.10557	-0.0293569	0.0372993	0.0869621	0.183912	0.183912	-0.00405377	0.546059	0.0561799	0.230104	0.0819128
60S ribosomal protein L7 OS=Mus musculus GN=Rpl7 PE=2 SV=2 - [RL7_MOUSE]	P14148	-0.0556831	-0.0117449	0.018952	0.0854817	-0.0227993	0.0015926	0.0284909	0.0348467	-0.00978785	0.0756257	0.085699	-0.106834	0.00568262	0.452828	-0.0556831	0.0301781	0.018952	0.00615529	-0.0227993	-0.0521325	0.0284909	-0.0422576	-0.00978785	0.085699	-0.0769698	-0.0769698	-0.0281185	0.492975	0.0487768	0.070364	0.042298
NADH-cytochrome b5 reductase 1 OS=Mus musculus GN=Cyb5r1 PE=2 SV=1 - [NB5R1_MOUSE]	Q9DB73	-0.116375	-0.0964174	-0.00411132	0.176408	0.0884313	0.0863394	0.0924457	0.145691	0.0541707	0.0427501	0.0853338	-0.236545	-0.0136114	0.438877	-0.116375	-0.0901152	-0.00411132	0.0911614	0.0884313	-0.135322	0.0924457	0.00988582	0.0541707	0.0853338	-0.307037	-0.307037	-0.0863363	0.518468	0.0818326	0.157828	0.158167
Diacylglycerol kinase zeta OS=Mus musculus GN=Dgkz PE=1 SV=2 - [DGKZ_MOUSE]	Q80UP3	-0.113632	0.0217821	0.0263233	-0.018664	0.0516691	0.0352697	-0.0519961	-0.0186445	-0.0578925	0.0409513	0.0853178	-0.0745633	0.00772359	0.447727	-0.113632	0.0349329	0.0263233	-0.0551864	0.0516691	0.0175051	-0.0519961	-0.0545345	-0.0578925	0.0853178	-0.0178308	-0.0178308	0.0223815	0.576356	0.0761641	0.0438612	0.0764304
MAGUK p55 subfamily member 2 OS=Mus musculus GN=Mpp2 PE=1 SV=1 - [MPP2_MOUSE]	Q9WV34	0.0457275	0.0515351	0.0368145	-0.0475095	-0.0358667	-0.0435442	0.00573344	-0.0278716	-0.0345586	-0.00338856	0.0847954	-0.0625766	-0.0393335	0.274574	0.0457275	-0.0440906	0.0368145	0.0602817	-0.0358667	-0.0233478	0.00573344	0.0311674	-0.0345586	0.0847954	0.0258214	0.0258214	-0.0119893	0.522004	0.0477371	0.0413505	0.039924
Acylphosphatase-2 OS=Mus musculus GN=Acyp2 PE=2 SV=2 - [ACYP2_MOUSE]	P56375	-0.276159	0.00825443	-0.0220256	0.0253418	0.0254329	0.163362	0.0529978	0.0223774	-0.00176204	0.0746445	0.084723	0.341927	0.128783	0.262237	-0.276159	-0.427909	-0.0220256	0.36216	0.0254329	0.141543	0.0529978	-0.154077	-0.00176204	0.084723	-0.341093	-0.341093	-0.0603868	0.996703	0.129821	0.128832	0.296386
Seizure 6-like protein 2 OS=Mus musculus GN=Sez6l2 PE=2 SV=1 - [SE6L2_MOUSE]	Q4V9Z5	0.306925	-0.128083	-0.0567948	-0.0116997	0.0181318	0.041673	0.0774745	0.00939121	0.0694872	0.0229663	0.0846365	-0.144431	-0.118341	0.262237	0.306925	-0.122395	-0.0567948	0.140573	0.0181318	-0.18833	0.0774745	0.0478941	0.0694872	0.0846365	-0.121614	-0.121614	-0.13159	0.491483	0.121744	0.0804883	0.122806
Ubiquitin carboxyl-terminal hydrolase 7 OS=Mus musculus GN=Usp7 PE=1 SV=1 - [UBP7_MOUSE]	Q6A4J8	-0.121382	0.00211337	0.0298422	-0.00959787	-0.0234654	0.120785	-0.100272	0.007981	0.0723911	0.0386039	0.0845901	-0.0369673	0.0302023	0.358405	-0.121382	0.0152441	0.0298422	-0.0273994	-0.0234654	0.01386	-0.100272	0.00964801	0.0723911	0.0845901	-0.124717	-0.124717	-0.00105432	0.580832	0.0872454	0.0549326	0.0608318
DNA damage-binding protein 1 OS=Mus musculus GN=Ddb1 PE=1 SV=2 - [DDB1_MOUSE]	Q3U1J4	0.13302	0.0145654	-0.0751747	0.144124	-0.039573	0.0778235	0.245978	0.111732	0.0265505	0.0240412	0.0841587	-0.250175	-0.0421414	0.37119	0.13302	-0.150229	-0.0751747	0.126261	-0.039573	-0.230817	0.245978	-0.093905	0.0265505	0.0841587	-0.173681	-0.173681	-0.145338	0.491946	0.118129	0.141566	0.134336
Actin-related protein 3 OS=Mus musculus GN=Actr3 PE=1 SV=3 - [ARP3_MOUSE]	Q99JY9	-0.0524592	0.0255163	0.0116805	-0.00115177	-0.0325919	0.0355191	0.0471809	0.0389743	0.0280806	0.0223656	0.0839313	-0.254812	-0.0365684	0.345602	-0.0524592	0.0616261	0.0116805	-0.060199	-0.0325919	0.01206	0.0471809	-0.00328965	0.0280806	0.0839313	-0.0699877	-0.0699877	-0.0063426	0.612093	0.050561	0.114794	0.068796
NAD-dependent protein deacetylase sirtuin-2 OS=Mus musculus GN=Sirt2 PE=1 SV=2 - [SIR2_MOUSE]	Q8VDQ8	0.153961	-0.0910754	0.168436	-0.228883	-0.00418853	0.0413087	-0.0945602	-0.072648	-0.112616	0.0810994	0.0838448	-0.0142335	-0.0798847	0.283255	0.153961	-0.131156	0.168436	0.243958	-0.00418853	-0.152361	-0.0945602	0.146297	-0.112616	0.0838448	0.0551004	0.0551004	-0.0175537	0.996703	0.121997	0.11042	0.160161
Cullin-3 OS=Mus musculus GN=Cul3 PE=1 SV=1 - [CUL3_MOUSE]	Q9JLV5	-0.0674328	0.00160696	0.0112666	-0.0133128	0.0155281	0.0259061	0.0696136	0.0465091	-0.0176372	0.0841759	0.0837958	-0.236734	-0.0311638	0.354646	-0.0674328	-0.0334873	0.0112666	0.0673524	0.0155281	-0.00742731	0.0696136	0.0363036	-0.0176372	0.0837958	-0.0693485	-0.0693485	-0.0164033	0.518468	0.0558313	0.113786	0.0486813
ADP-ribosylation factor-like protein 3 OS=Mus musculus GN=Arl3 PE=1 SV=1 - [ARL3_MOUSE]	Q9WUL7	0.0247899	0.00102311	0.0649716	-0.0458445	-0.0429438	-0.00125553	-0.0724624	-0.0712594	-0.0185054	-0.0753014	0.0837066	0.252298	0.00335057	0.464263	0.0247899	-0.0453902	0.0649716	0.0953765	-0.0429438	-0.0507269	-0.0724624	-0.0333024	-0.0185054	0.0837066	-0.0495284	-0.0495284	-0.0231287	0.518468	0.0616754	0.123218	0.0563851
Histone H1.0 OS=Mus musculus GN=H1f0 PE=2 SV=4 - [H10_MOUSE]	P10922	-0.0106408	-0.100139	0.0918715	0.00465155	0.00317343	-0.0553449	0.00108782	-0.00477959	0.0743829	0.10702	0.0836816	-0.256282	-0.0914051	0.262237	-0.0106408	0.0125955	0.0918715	0.0307919	0.00317343	0.0230411	0.00108782	0.0381089	0.0743829	0.0836816	0.0547774	0.0547774	-0.0303732	0.491483	0.0473575	0.122293	0.0548952
Phosphatidylinositol 5-phosphate 4-kinase type-2 alpha OS=Mus musculus GN=Pip4k2a PE=1 SV=1 - [PI42A_MOUSE]	O70172	-0.084015	0.0127384	0.0420424	-0.0362977	0.0274973	-0.0178801	-0.0534959	0.0660606	0.0604013	0.0635078	0.0835646	-0.232141	-0.0366678	0.347251	-0.084015	0.0464519	0.0420424	-0.0551901	0.0274973	0.0646528	-0.0534959	-0.00159191	0.0604013	0.0835646	-0.0653307	-0.0653307	-0.00132959	0.581556	0.0665024	0.110118	0.0618519
AP-1 complex subunit mu-1 OS=Mus musculus GN=Ap1m1 PE=1 SV=3 - [AP1M1_MOUSE]	P35585	-0.10533	-0.0347673	0.0139254	0.0630195	0.0567954	0.0173743	0.328025	0.0904093	-0.00476576	-0.129132	0.0834387	-0.500935	-0.144353	0.262237	-0.10533	-0.0706749	0.0139254	-0.0391762	0.0567954	0.0988337	0.328025	0.2163	-0.00476576	0.0834387	0.0214552	0.0214552	-0.041691	0.488596	0.145619	0.219358	0.12004
Cytoplasmic dynein 1 heavy chain 1 OS=Mus musculus GN=Dync1h1 PE=1 SV=2 - [DYHC1_MOUSE]	Q9JHU4	-0.0710868	-0.00259547	-0.0149771	-0.00924325	0.0199203	0.0539558	0.122804	0.0870824	0.0799052	0.0202163	0.0833897	-0.447549	-0.086348	0.269232	-0.0710868	0.00628802	-0.0149771	-0.00133751	0.0199203	0.019076	0.122804	0.0632569	0.0799052	0.0833897	0.00235406	0.00235406	-0.0236294	0.491483	0.0721533	0.198233	0.0265514
Complement C1q subcomponent subunit B OS=Mus musculus GN=C1qb PE=1 SV=2 - [C1QB_MOUSE]	P14106	-0.0512432	0.0854858	0.0285466	-0.00422752	-0.0213732	0.0142743	-0.270567	-0.0967532	-0.0741877	0.1078	0.083185	0.345858	0.126346	0.262237	-0.0512432	0.00100436	0.0285466	-0.105916	-0.0213732	0.0534491	-0.270567	-0.0254099	-0.0741877	0.083185	-0.117472	-0.117472	0.0264736	0.674454	0.121621	0.151005	0.0737433
Large neutral amino acids transporter small subunit 1 OS=Mus musculus GN=Slc7a5 PE=1 SV=2 - [LAT1_MOUSE]	Q9Z127	-0.0424682	0.217848	0.0479367	-0.0730057	-0.0213826	0.10016	0.068269	0.0560945	-0.00375437	0.0106392	0.0829941	-0.096155	0.0139977	0.426438	-0.0424682	-0.141454	0.0479367	0.00970497	-0.0213826	-0.0973389	0.068269	0.118434	-0.00375437	0.0829941	-0.129431	-0.129431	-0.079795	0.488596	0.0514496	0.116258	0.101722
IQ motif and SEC7 domain-containing protein 1 OS=Mus musculus GN=Iqsec1 PE=1 SV=2 - [IQEC1_MOUSE]	Q8R0S2	-0.0355368	-0.0368306	-0.000407545	-0.0067194	0.0110464	0.0334793	0.0366947	0.0759382	0.0463861	0.0544984	0.0829214	-0.229669	-0.0417346	0.299589	-0.0355368	-0.0304781	-0.000407545	0.0810158	0.0110464	-0.0155692	0.0366947	-0.0382268	0.0463861	0.0829214	-0.00167552	-0.00167552	-0.0288176	0.488596	0.0410872	0.11137	0.0441639
40S ribosomal protein S11 OS=Mus musculus GN=Rps11 PE=1 SV=3 - [RS11_MOUSE]	P62281	-0.0525272	-0.000724571	-0.028521	0.00883532	0.0355109	0.0430211	0.039278	-0.0137603	0.164368	0.0502413	0.0824368	-0.23864	-0.0652621	0.270335	-0.0525272	-0.0101418	-0.028521	-0.0193287	0.0355109	0.0238759	0.039278	0.0495597	0.164368	0.0824368	-0.0754702	-0.0754702	-0.0550108	0.488596	0.0781606	0.107508	0.0473887
Ganglioside-induced differentiation-associated protein 1 OS=Mus musculus GN=Gdap1 PE=1 SV=1 - [GDAP1_MOUSE]	O88741	0.0568532	-0.368882	-0.126297	0.209869	-0.0755911	0.0420828	0.232806	0.163797	0.129324	0.174728	0.0819907	-1.08275	-0.193374	0.269232	0.0568532	0.202586	-0.126297	-0.176268	-0.0755911	0.235647	0.232806	0.195998	0.129324	0.0819907	0.143571	0.143571	0.0438314	0.682476	0.132389	0.507544	0.164664
Sodium- and chloride-dependent GABA transporter 3 OS=Mus musculus GN=Slc6a11 PE=1 SV=2 - [S6A11_MOUSE]	P31650	-0.0808885	-0.0302185	-0.010967	0.0365738	-0.0549681	0.0200756	0.219265	0.093243	0.113137	-0.000828337	0.0818114	-0.3882	-0.0894573	0.270335	-0.0808885	-0.0441026	-0.010967	0.116941	-0.0549681	0.0475539	0.219265	-0.0331153	0.113137	0.0818114	-0.120164	-0.120164	-0.0442375	0.60498	0.114314	0.17318	0.0832246
NADPH--cytochrome P450 reductase OS=Mus musculus GN=Por PE=1 SV=2 - [NCPR_MOUSE]	P37040	-0.147471	-0.00452259	0.077038	0.0455134	0.0113898	0.0686439	0.161361	0.0662487	0.152143	-0.0073784	0.0813121	-0.737502	-0.150795	0.262237	-0.147471	-0.132168	0.077038	0.0114473	0.0113898	0.0701301	0.161361	0.0429741	0.152143	0.0813121	0.228823	0.228823	-0.0170915	0.522004	0.113858	0.316606	0.11645
Core histone macro-H2A.1 OS=Mus musculus GN=H2afy PE=1 SV=3 - [H2AY_MOUSE]	Q9QZQ8	-0.120602	0.033039	-0.0414543	-0.0249786	-0.0177789	0.1044	0.0337128	-0.00503037	-0.262412	0.035065	0.0810054	-0.346057	0.0206612	0.420661	-0.120602	-0.0490301	-0.0414543	0.0260118	-0.0177789	0.0903928	0.0337128	0.240364	-0.262412	0.0810054	0.254529	0.254529	0.143103	0.232431	0.122686	0.159197	0.132494
Guanine nucleotide-binding protein G(I)/G(S)/G(O) subunit gamma-12 OS=Mus musculus GN=Gng12 PE=1 SV=3 - [GBG12_MOUSE]	Q9DAS9	-0.0142665	0.0264869	0.0124498	-0.0432466	-0.0107468	0.0392669	0.0240264	0.00147618	0.117053	0.109147	0.08091	-0.519216	-0.0992519	0.266766	-0.0142665	-0.0285825	0.0124498	0.022647	-0.0107468	-0.00400818	0.0240264	0.0695837	0.117053	0.08091	0.16171	0.16171	-0.00546111	0.550033	0.0528948	0.228373	0.0763332
MCG13663, isoform CRA_a OS=Mus musculus GN=Atp2b1 PE=3 SV=1 - [G5E829_MOUSE]	G5E829	0.00846405	-0.0414696	-0.0267585	0.0144187	-0.00715918	0.0504723	0.046727	0.0714798	0.0391046	0.0260863	0.0808468	-0.446871	-0.0778514	0.272619	0.00846405	0.0472192	-0.0267585	-0.0518109	-0.00715918	0.00662401	0.046727	0.082014	0.0391046	0.0808468	0.0801144	0.0801144	0.00723896	0.510128	0.0394047	0.196091	0.0506745
RuvB-like 2 OS=Mus musculus GN=Ruvbl2 PE=2 SV=3 - [RUVB2_MOUSE]	Q9WTM5	-0.15541	0.125382	-0.0398461	-0.0213552	0.0831044	-0.0140248	-0.0387735	0.128748	-0.0660536	0.053511	0.0808231	0.000712822	0.0681881	0.269232	-0.15541	-0.0220133	-0.0398461	-0.0660545	0.0831044	0.110218	-0.0387735	-0.0246927	-0.0660536	0.0808231	0.113436	0.113436	-0.000110395	0.647198	0.0916028	0.068402	0.133202
Glutamate receptor 3 OS=Mus musculus GN=Gria3 PE=1 SV=2 - [GRIA3_MOUSE]	Q9Z2W9	0.195872	-0.0275611	-0.00227121	-0.0436999	-0.0488258	-0.0188293	0.108897	0.107368	0.0352694	0.0616454	0.0808224	-0.358922	-0.108294	0.262237	0.195872	-0.0164476	-0.00227121	0.102352	-0.0488258	-0.14059	0.108897	0.0251844	0.0352694	0.0808224	0.0420504	0.0420504	-0.0765885	0.488596	0.0867205	0.163774	0.0916953
Myristoylated alanine-rich C-kinase substrate OS=Mus musculus GN=Marcks PE=1 SV=2 - [MARCS_MOUSE]	P26645	0.0130133	0.183256	-0.00881927	-0.0567223	0.127022	-0.150014	0.0563167	-0.029651	0.00683932	-0.0190117	0.0807336	0.710332	0.0605141	0.351074	0.0130133	-0.123442	-0.00881927	0.0549355	0.127022	-0.0392294	0.0563167	-0.302767	0.00683932	0.0807336	-0.365212	-0.365212	-0.198067	0.462591	0.0519694	0.315353	0.157957
Adenylate cyclase type 9 OS=Mus musculus GN=Adcy9 PE=1 SV=1 - [ADCY9_MOUSE]	P51830	-0.050115	-0.010733	-0.0130165	0.0637377	0.0159286	-0.0134738	0.0251352	0.0488889	0.0668757	0.051742	0.0806038	-0.39171	-0.0628266	0.292217	-0.050115	0.0746191	-0.0130165	-0.0682694	0.0159286	0.00132234	0.0251352	0.172911	0.0668757	0.0806038	-0.10273	-0.10273	0.000120697	0.610976	0.0488148	0.174538	0.100361
Protein phosphatase 1E OS=Mus musculus GN=Ppm1e PE=1 SV=2 - [PPM1E_MOUSE]	Q80TL0	-0.12684	0.0334717	-0.0524141	0.0667119	0.0274889	0.0708112	0.0181173	0.0774908	0.0742472	0.0878214	0.0804571	-0.559973	-0.0407871	0.383883	-0.12684	-0.0354855	-0.0524141	-0.000209211	0.0274889	0.0164647	0.0181173	0.127435	0.0742472	0.0804571	-0.019266	-0.019266	0.0302587	0.488596	0.0797891	0.256723	0.0695994
Proline-rich transmembrane protein 2 OS=Mus musculus GN=Prrt2 PE=1 SV=1 - [PRRT2_MOUSE]|Proline-rich transmembrane protein 2 OS=Mus musculus GN=Prrt2 PE=2 SV=1 - [PRRT2_MOUSE]	E9PUL5	0.112489	-0.0840468	-0.119309	0.04664	0.044669	0.0345468	0.0959239	0.0406574	0.0870193	0.0324687	0.080008	-0.2463	-0.0794723	0.274132	0.112489	-0.0529414	-0.119309	0.131652	0.044669	-0.113701	0.0959239	0.0244105	0.0870193	0.080008	-0.0876303	-0.0876303	-0.070928	0.499603	0.0859984	0.117165	0.0888243
4F2 cell-surface antigen heavy chain OS=Mus musculus GN=Slc3a2 PE=1 SV=1 - [4F2_MOUSE]	P10852	-0.0635617	0.00245938	0.0406837	-0.0308739	0.0135733	0.090206	0.115766	0.063848	0.100678	0.0239684	0.0799122	-0.49222	-0.104944	0.262237	-0.0635617	-0.0174418	0.0406837	-0.0501955	0.0135733	0.0151505	0.115766	0.0221618	0.100678	0.0799122	0.0740036	0.0740036	-0.0385815	0.488596	0.066438	0.217469	0.0415878
WD repeat-containing protein 13 OS=Mus musculus GN=Wdr13 PE=1 SV=1 - [WDR13_MOUSE]	Q91V09	-0.165647	0.135581	0.0494999	-0.0584187	-0.0532901	0.109791	0.060391	-0.0192652	-0.0309009	0.0776028	0.0798353	-0.249256	0.00935776	0.452828	-0.165647	0.0413737	0.0494999	-0.0581178	-0.0532901	-0.000772245	0.060391	-0.041617	-0.0309009	0.0798353	0.143972	0.143972	0.020698	0.646313	0.0928465	0.143086	0.0738874
RasGAP-activating-like protein 1 OS=Mus musculus GN=Rasal1 PE=2 SV=2 - [RASL1_MOUSE]	Q9Z268	0.0758649	-0.0981978	-0.126976	0.0133651	0.0941486	0.0156924	0.208921	0.135118	0.11246	0.0855318	0.0795908	-0.492358	-0.13081	0.262237	0.0758649	-0.0376793	-0.126976	0.153629	0.0941486	-0.0898466	0.208921	0.0445358	0.11246	0.0795908	-0.243721	-0.243721	-0.0911948	0.518468	0.110013	0.227462	0.139709
GTP-binding protein Rheb OS=Mus musculus GN=Rheb PE=1 SV=1 - [RHEB_MOUSE]	Q921J2	-0.0499464	0.050771	-0.116532	0.0559026	0.0437102	0.0776591	0.0381441	0.0377125	0.0281109	0.0777746	0.0793943	-0.224521	0.0087363	0.450026	-0.0499464	-0.0390516	-0.116532	0.075996	0.0437102	-0.0985087	0.0381441	0.0991752	0.0281109	0.0793943	-0.0644232	-0.0644232	-0.0201767	0.606131	0.0727274	0.117192	0.0830388
Vesicle-associated membrane protein-associated protein B OS=Mus musculus GN=Vapb PE=2 SV=3 - [VAPB_MOUSE]	Q9QY76	0.043089	-0.0300497	6.14e-05	0.00412029	-0.0273352	0.0462068	0.126565	0.102393	0.125181	0.0207457	0.0792927	-0.541282	-0.12412	0.262237	0.043089	-0.0842246	6.14e-05	0.0402222	-0.0273352	0.00790993	0.126565	0.0761556	0.125181	0.0792927	-0.0027592	-0.0027592	-0.0493072	0.488596	0.0640766	0.236885	0.0535456
Reticulon-4 OS=Mus musculus GN=Rtn4 PE=1 SV=2 - [RTN4_MOUSE]	Q99P72	-0.0669548	-0.015396	0.0487889	0.0390781	-0.0485774	0.000292444	0.0858285	0.0595159	0.0412289	-0.0130131	0.0792775	-0.30942	-0.0630891	0.274447	-0.0669548	0.00442341	0.0487889	0.0076275	-0.0485774	0.0307178	0.0858285	0.0338524	0.0412289	0.0792775	0.0236183	0.0236183	-0.00670678	0.522004	0.0653096	0.135426	0.0147025
Unconventional myosin-Id OS=Mus musculus GN=Myo1d PE=1 SV=1 - [MYO1D_MOUSE]	Q5SYD0	-0.00220214	-0.0465573	-0.0306787	-0.0380785	-0.0193152	-0.0377968	-0.192769	0.013072	-0.000277054	-0.013047	0.0790771	-0.293466	-0.0416181	0.35328	-0.00220214	0.169301	-0.0306787	0.0137374	-0.0193152	-0.00840942	-0.192769	0.150096	-0.000277054	0.0790771	0.31587	0.31587	0.124701	0.488596	0.0895885	0.111968	0.140137
Myosin-14 OS=Mus musculus GN=Myh14 PE=1 SV=1 - [MYH14_MOUSE]	Q6URW6	0.151233	0.0513565	-0.0861391	0.00697982	0.0868642	-0.0776077	0.0692145	-0.050301	-0.0611594	0.0171958	0.0788857	-0.283923	-0.0958664	0.262237	0.151233	-0.0179039	-0.0861391	-0.181192	0.0868642	0.0664098	0.0692145	0.0743737	-0.0611594	0.0788857	0.0985344	0.0985344	-0.0235829	0.567086	0.0928209	0.121077	0.104394
Prenylcysteine oxidase OS=Mus musculus GN=Pcyox1 PE=1 SV=1 - [PCYOX_MOUSE]	Q9CQF9	0.401934	-0.0884397	-0.118288	-0.069716	-0.0380538	-0.0496136	-0.0363252	-0.02371	-0.0253363	0.0376819	0.0787944	-0.0022678	-0.0764651	0.331541	0.401934	-0.214796	-0.118288	0.257526	-0.0380538	-0.0805533	-0.0363252	-0.11321	-0.0253363	0.0787944	0.203654	0.203654	-0.0548975	0.996703	0.186364	0.0463114	0.193248
Glycine--tRNA ligase OS=Mus musculus GN=Gars PE=1 SV=1 - [SYG_MOUSE]	Q9CZD3	0.0337993	0.0109274	-0.00214434	-0.0084753	-0.0338325	0.108808	0.0784149	-0.0434773	0.0757173	-0.0372971	0.0787426	-0.0921849	-0.0487328	0.274574	0.0337993	-0.0653734	-0.00214434	-0.0422714	-0.0338325	-0.00143749	0.0784149	-0.0147457	0.0757173	0.0787426	-0.06573	-0.06573	-0.0666158	0.488596	0.0479663	0.0680813	0.0353926
Protein SET OS=Mus musculus GN=Set PE=1 SV=1 - [SET_MOUSE]	Q9EQU5	-0.0584757	-0.0425761	0.0523339	0.0549144	-0.0693929	-0.0100018	-0.0724803	-0.117161	-0.143353	-0.00727668	0.0784332	0.383305	0.0790232	0.274574	-0.0584757	0.0969761	0.0523339	-0.0789478	-0.0693929	0.0551699	-0.0724803	-0.0841567	-0.143353	0.0784332	-0.19483	-0.19483	0.0274443	0.996703	0.0841095	0.175647	0.132775
TOM1-like protein 2 OS=Mus musculus GN=Tom1l2 PE=2 SV=1 - [TM1L2_MOUSE]	Q5SRX1	-0.150369	-0.0175168	-0.0020216	0.125687	-0.0932518	0.0229733	-0.0385539	-0.032884	-0.0471226	-0.0707834	0.0782572	0.272612	0.0921915	0.262237	-0.150369	0.10319	-0.0020216	-0.0963874	-0.0932518	0.107696	-0.0385539	-0.0813634	-0.0471226	0.0782572	-0.0465737	-0.0465737	0.0343392	0.597175	0.0780622	0.128087	0.0906486
Acylglycerol kinase, mitochondrial OS=Mus musculus GN=Agk PE=1 SV=1 - [AGK_MOUSE]	Q9ESW4	-0.0253675	0.00551959	0.0335984	-0.0780747	-0.0293321	0.0626446	-0.0261152	0.00875592	0.144937	0.022876	0.0781506	-0.277488	-0.0719396	0.274132	-0.0253675	-0.0643217	0.0335984	-0.0563084	-0.0293321	0.151642	-0.0261152	0.0706547	0.144937	0.0781506	-0.0459496	-0.0459496	-0.0159959	0.996703	0.0710969	0.123893	0.0859388
Neural cell adhesion molecule 1 OS=Mus musculus GN=Ncam1 PE=1 SV=3 - [NCAM1_MOUSE]	P13595	-0.0669332	-0.0332071	0.00573951	0.061081	0.0207157	0.0238296	0.201114	0.123118	0.151048	0.0361422	0.0775874	-0.575504	-0.125635	0.262237	-0.0669332	-0.0540782	0.00573951	0.0806179	0.0207157	-0.0377653	0.201114	0.0565817	0.151048	0.0775874	-0.0773973	-0.0773973	-0.0690004	0.488596	0.0989635	0.257263	0.0632349
Glucose-6-phosphate isomerase OS=Mus musculus GN=Gpi PE=1 SV=4 - [G6PI_MOUSE]	P06745	-0.0270218	-0.0513921	-0.00607396	0.0409125	-0.00867811	0.0520217	0.135168	0.123186	0.165482	0.0572988	0.0774806	-0.757179	-0.145252	0.262237	-0.0270218	-0.00580029	-0.00607396	0.00790984	-0.00867811	-0.00187788	0.135168	0.137888	0.165482	0.0774806	0.0230475	0.0230475	-0.0229268	0.491483	0.0820296	0.331984	0.0538021
Glutaminase kidney isoform, mitochondrial OS=Mus musculus GN=Gls PE=1 SV=1 - [GLSK_MOUSE]	D3Z7P3	-0.110842	0.00925211	0.0315632	0.0541327	-0.0348523	0.0335027	0.0312463	0.104589	0.0806522	0.038803	0.0774031	-0.258896	-0.0156312	0.423928	-0.110842	-0.0534425	0.0315632	0.0433556	-0.0348523	0.0273301	0.0312463	0.00509625	0.0806522	0.0774031	-0.155368	-0.155368	-0.0219543	0.522004	0.0735219	0.129269	0.0836221
Cystatin-C OS=Mus musculus GN=Cst3 PE=2 SV=2 - [CYTC_MOUSE]	P21460	0.206531	0.138128	-0.0195851	0.0353575	0.0309296	-0.0663333	0.0537009	-0.0592592	0.00927313	0.0723083	0.077204	0.403068	0.027536	0.418951	0.206531	-0.29242	-0.0195851	0.162868	0.0309296	-0.195476	0.0537009	-0.104521	0.00927313	0.077204	-0.485139	-0.485139	-0.206563	0.494234	0.0794462	0.173377	0.231598
RIMS-binding protein 2 OS=Mus musculus GN=Rimbp2 PE=1 SV=3 - [RIMB2_MOUSE]	Q80U40	0.286933	0.053261	-0.0360563	-0.112217	0.00398464	0.028437	-0.0623209	0.153738	-0.122028	-0.139157	0.0771151	-0.0685511	-0.0386861	0.391889	0.286933	-0.133756	-0.0360563	0.237976	0.00398464	-0.328561	-0.0623209	0.144979	-0.122028	0.0771151	0.039407	0.039407	-0.0351276	0.996703	0.144731	0.112025	0.202445
Tryptophan--tRNA ligase, cytoplasmic OS=Mus musculus GN=Wars PE=1 SV=2 - [SYWC_MOUSE]	P32921	-0.0582626	0.00533788	-0.00556761	0.0525999	-0.000382521	0.0572661	0.112112	-0.0606013	0.00325709	-0.00865097	0.0768732	-0.0353362	-0.0195691	0.394447	-0.0582626	-0.0861483	-0.00556761	-0.0191287	-0.000382521	0.0542858	0.112112	-0.0103377	0.00325709	0.0768732	-0.138112	-0.138112	-0.0444458	0.50101	0.0619403	0.0470146	0.0779851
Neurofascin OS=Mus musculus GN=Nfasc PE=1 SV=1 - [NFASC_MOUSE]	Q810U3	-0.0891455	0.00235305	0.0290233	0.0222384	-0.00560084	0.0452525	0.116046	0.112066	0.131759	-0.0143681	0.0760797	-0.425099	-0.0859532	0.269232	-0.0891455	-0.0302773	0.0290233	0.0420654	-0.00560084	-0.0159091	0.116046	0.0776147	0.131759	0.0760797	-0.0653087	-0.0653087	-0.0431279	0.488596	0.0828589	0.192336	0.0515864
Gamma-aminobutyric acid type B receptor subunit 1 OS=Mus musculus GN=Gabbr1 PE=1 SV=1 - [GABR1_MOUSE]	Q9WV18	0.282991	-0.196562	-0.147548	0.023595	0.00415629	-0.00160753	0.0951257	0.0388877	0.0912127	0.0451597	0.0756977	-0.0472293	-0.0898987	0.280053	0.282991	-0.0318057	-0.147548	0.121296	0.00415629	-0.0545149	0.0951257	-0.0762353	0.0912127	0.0756977	-0.282097	-0.282097	-0.110919	0.518468	0.140061	0.09145	0.138578
Serine/threonine-protein phosphatase 5 OS=Mus musculus GN=Ppp5c PE=1 SV=3 - [PPP5_MOUSE]	Q60676	0.151449	-0.0200264	-0.0224685	-0.0648533	0.00218978	0.000647705	0.0708398	0.102602	0.0518035	-0.0091266	0.0753728	-0.250535	-0.0950796	0.262237	0.151449	-0.0455198	-0.0224685	0.0226551	0.00218978	-0.0240736	0.0708398	0.00256003	0.0518035	0.0753728	-0.119675	-0.119675	-0.0695137	0.488596	0.0612679	0.116861	0.0663416
V-type proton ATPase subunit C 1 OS=Mus musculus GN=Atp6v1c1 PE=1 SV=4 - [VATC1_MOUSE]	Q9Z1G3	-0.0506374	-0.0332827	-0.0172316	0.069383	-0.0153249	0.0349874	0.117967	0.039647	0.094694	0.080191	0.075162	-0.441546	-0.0758749	0.274574	-0.0506374	-0.0532093	-0.0172316	0.0139977	-0.0153249	0.0513178	0.117967	0.113917	0.094694	0.075162	-0.119535	-0.119535	-0.0264397	0.518468	0.0702133	0.199821	0.0826249
Probable phospholipid-transporting ATPase IA OS=Mus musculus GN=Atp8a1 PE=1 SV=1 - [AT8A1_MOUSE]	P70704	-0.0630801	-0.044405	0.029051	0.0432173	0.0348621	0.0140693	0.0856809	0.1059	0.081146	-0.053498	0.0750129	-0.363067	-0.0900761	0.262237	-0.0630801	0.0162403	0.029051	-0.0245041	0.0348621	-0.00545064	0.0856809	0.062504	0.081146	0.0750129	-0.0145612	-0.0145612	-0.0312603	0.488596	0.0561716	0.16441	0.0314406
Ig kappa chain C region OS=Mus musculus PE=1 SV=1 - [IGKC_MOUSE]	P01837	-0.352502	-0.0176541	-0.070827	0.550322	-0.0131153	-0.103162	-0.290132	-0.293488	-0.169206	-0.11988	0.0747139	0.124901	0.160351	0.262237	-0.352502	-0.134385	-0.070827	0.107841	-0.0131153	0.0334832	-0.290132	0.528949	-0.169206	0.0747139	0.278743	0.278743	0.250183	0.232431	0.164607	0.292096	0.256647
SLIT-ROBO Rho GTPase-activating protein 3 OS=Mus musculus GN=Srgap3 PE=1 SV=1 - [SRGP3_MOUSE]	Q812A2	0.182603	-0.0193872	-0.0632206	0.0297099	0.0456472	0.0228397	0.111375	0.0650711	0.130901	0.0647868	0.0743334	-0.352806	-0.111904	0.262237	0.182603	-0.0742449	-0.0632206	-0.0367619	0.0456472	-0.0871849	0.111375	-0.0410642	0.130901	0.0743334	-0.0680617	-0.0680617	-0.128915	0.437357	0.0846481	0.160425	0.0369497
Synaptic vesicle glycoprotein 2A OS=Mus musculus GN=Sv2a PE=1 SV=1 - [SV2A_MOUSE]	Q9JIS5	-0.0237753	-0.0485762	-0.00879893	0.0112432	-0.00162745	0.0535001	0.118612	0.0633503	0.0920047	0.0315659	0.0738432	-0.395969	-0.0891908	0.262237	-0.0237753	0.00669976	-0.00879893	0.00197365	-0.00162745	0.00936117	0.118612	0.106898	0.0920047	0.0738432	-0.053276	-0.053276	-0.0359386	0.488596	0.060322	0.175284	0.0558092
Splicing factor U2AF 65 kDa subunit OS=Mus musculus GN=U2af2 PE=1 SV=3 - [U2AF2_MOUSE]	P26369	-0.175644	0.0747071	0.000662931	0.132862	-0.150651	0.0321926	-0.0505507	-0.0541979	-0.0180143	-0.246398	0.0734105	0.0761168	0.0560115	0.313777	-0.175644	0.0978917	0.000662931	-0.140211	-0.150651	0.12819	-0.0505507	-0.0868806	-0.0180143	0.0734105	0.0955628	0.0955628	0.104382	0.522004	0.0945149	0.136875	0.13513
NADH dehydrogenase [ubiquinone] 1 alpha subcomplex subunit 13 OS=Mus musculus GN=Ndufa13 PE=1 SV=3 - [NDUAD_MOUSE]	Q9ERS2	-0.127579	-0.123601	0.0228629	0.133375	0.0635122	-0.081518	-0.130318	-0.000489649	-0.0164101	-0.0510593	0.0732837	-0.199782	-0.0347379	0.370387	-0.127579	0.0926939	0.0228629	-0.0507573	0.0635122	0.071011	-0.130318	0.150314	-0.0164101	0.0732837	0.270475	0.270475	0.0920619	0.503075	0.0908457	0.113873	0.133602
Cytosolic 10-formyltetrahydrofolate dehydrogenase OS=Mus musculus GN=Aldh1l1 PE=1 SV=1 - [AL1L1_MOUSE]|Cytosolic 10-formyltetrahydrofolate dehydrogenase OS=Mus musculus GN=Aldh1l1 PE=2 SV=1 - [AL1L1_MOUSE]	Q8R0Y6	-0.179418	0.0468778	-0.0507469	0.103698	0.00037368	0.0108375	0.0844085	-0.0531812	0.00242417	0.00652562	0.0732219	-0.288727	-0.0173722	0.42399	-0.179418	-0.0314349	-0.0507469	0.0747313	0.00037368	0.0250808	0.0844085	0.0540043	0.00242417	0.0732219	0.175631	0.175631	0.0522403	0.488596	0.0963822	0.137301	0.0824805
Sideroflexin-3 OS=Mus musculus GN=Sfxn3 PE=1 SV=1 - [SFXN3_MOUSE]	Q91V61	-0.0873707	-0.0484038	-0.0139729	0.108222	-0.0148766	0.0575292	0.0639138	0.092177	0.105203	0.00175221	0.0730931	-0.354145	-0.0448096	0.333924	-0.0873707	-0.039779	-0.0139729	0.0179557	-0.0148766	0.0206964	0.0639138	0.0729813	0.105203	0.0730931	-0.0683777	-0.0683777	-0.018185	0.522004	0.0719719	0.171977	0.0499341
Glycogen phosphorylase, muscle form OS=Mus musculus GN=Pygm PE=1 SV=3 - [PYGM_MOUSE]	Q9WUB3	-0.117032	-0.0191775	0.0127556	0.0969324	0.0298227	0.0317569	0.00888944	0.126241	0.10556	0.0608504	0.0729844	-0.341035	-0.0262352	0.403378	-0.117032	-0.0308569	0.0127556	0.0159296	0.0298227	-0.0201305	0.00888944	0.0923484	0.10556	0.0729844	-0.195871	-0.195871	-0.030255	0.550671	0.0763806	0.171107	0.102592
Small glutamine-rich tetratricopeptide repeat-containing protein alpha OS=Mus musculus GN=Sgta PE=1 SV=2 - [SGTA_MOUSE]	Q8BJU0	0.148285	0.0518813	-0.128892	-0.0537646	0.0347104	0.00547252	0.0317653	-0.0151943	-0.195666	-0.144286	0.0729333	0.443602	0.054096	0.302069	0.148285	-0.0210424	-0.128892	0.0191514	0.0347104	-0.0558014	0.0317653	-0.051911	-0.195666	0.0729333	-0.0654721	-0.0654721	-0.0356638	0.652131	0.129764	0.204767	0.0350961
Microtubule-associated serine/threonine-protein kinase 3 OS=Mus musculus GN=Mast3 PE=1 SV=3 - [MAST3_MOUSE]	Q3U214	0.221555	0.00487304	-0.174495	-0.0997937	0.0702326	0.0442527	-0.00372309	0.019751	0.00656256	0.0178093	0.0727982	0.0842255	-0.0203022	0.418951	0.221555	-0.113568	-0.174495	0.1417	0.0702326	-0.0947568	-0.00372309	-0.0827845	0.00656256	0.0727982	-0.104118	-0.104118	-0.0761633	0.546059	0.129322	0.0614802	0.0981221
Sodium/potassium-transporting ATPase subunit beta-1 OS=Mus musculus GN=Atp1b1 PE=1 SV=1 - [AT1B1_MOUSE]	P14094	0.0456177	-0.205323	-0.0349509	0.0347918	0.0590566	0.0815421	0.208525	0.187476	0.149887	0.08312	0.0726712	-0.920423	-0.206604	0.262237	0.0456177	-0.0875308	-0.0349509	0.08184	0.0590566	0.0249568	0.208525	0.125358	0.149887	0.0726712	0.0626382	0.0626382	-0.0437992	0.491483	0.0851102	0.411892	0.0722832
OCIA domain-containing protein 2 OS=Mus musculus GN=Ociad2 PE=1 SV=1 - [OCAD2_MOUSE]|OCIA domain-containing protein 2 OS=Mus musculus GN=Ociad2 PE=2 SV=1 - [OCAD2_MOUSE]	Q9D8W7	-0.0624511	0.00185806	-0.0510312	0.0612592	0.0447586	0.0366971	-0.0737159	0.00918248	-0.0314784	0.0131835	0.0713555	0.0831858	0.0513214	0.262237	-0.0624511	-0.0187115	-0.0510312	-0.051959	0.0447586	0.0395798	-0.0737159	0.00489097	-0.0314784	0.0713555	-0.0603241	-0.0603241	-4.01932e-05	0.522004	0.06045	0.0324087	0.0368319
Phytanoyl-CoA hydroxylase-interacting protein OS=Mus musculus GN=Phyhip PE=1 SV=1 - [PHYIP_MOUSE]	Q8K0S0	-0.0474309	0.00418972	0.052168	0.0224239	-0.0304096	-0.0312576	0.0769491	0.0287488	0.0297049	0.0491883	0.0712749	-0.424818	-0.0839635	0.269232	-0.0474309	0.0350617	0.052168	-0.0312179	-0.0304096	0.0264727	0.0769491	0.00852442	0.0297049	0.0712749	0.0354953	0.0354953	0.00783535	0.551354	0.0527559	0.181449	0.0514341
Gamma-glutamylcyclotransferase OS=Mus musculus GN=Ggct PE=1 SV=1 - [GGCT_MOUSE]	Q9D7X8	-0.0938146	-0.0239499	0.0510377	0.0634102	-0.126072	0.0441704	-0.00755141	-0.0358579	-0.113266	-0.0612197	0.0711572	-0.0784063	0.0211093	0.397264	-0.0938146	0.0218118	0.0510377	-0.0389473	-0.126072	0.102354	-0.00755141	0.113358	-0.113266	0.0711572	0.0180131	0.0180131	0.0881452	0.488596	0.086362	0.0571323	0.0606344
COP9 signalosome complex subunit 1 OS=Mus musculus GN=Gps1 PE=1 SV=1 - [CSN1_MOUSE]	Q99LD4	-0.0163873	-0.00766089	-0.00798329	0.0320123	-0.0196032	-0.00565072	0.060616	0.0287083	0.00286726	-0.078184	0.0709716	-0.226787	-0.0580071	0.269179	-0.0163873	0.017186	-0.00798329	-0.035987	-0.0196032	0.0440742	0.060616	0.0930734	0.00286726	0.0709716	0.057275	0.057275	0.0127666	0.494234	0.0401786	0.0984157	0.0466826
Mitochondrial fission 1 protein OS=Mus musculus GN=Fis1 PE=1 SV=1 - [FIS1_MOUSE]	Q9CQ92	-0.0330292	0.0331285	0.000374231	0.023657	0.00689626	-0.0603338	-0.0528996	0.0232398	-0.10091	-0.0566192	0.0708407	0.45342	0.0875367	0.262237	-0.0330292	0.0223749	0.000374231	-0.00323215	0.00689626	0.0101642	-0.0528996	-0.0990849	-0.10091	0.0708407	-0.136716	-0.136716	-0.033173	0.491483	0.0585968	0.192729	0.0686917
Breast carcinoma-amplified sequence 1 homolog OS=Mus musculus GN=Bcas1 PE=2 SV=3 - [BCAS1_MOUSE]|Breast carcinoma-amplified sequence 1 homolog OS=Mus musculus GN=Bcas1 PE=1 SV=3 - [BCAS1_MOUSE]	Q80YN3	0.00076268	-0.0072094	0.146639	-0.0789603	-0.0349349	-0.0495764	-0.227353	-0.114921	-0.185417	0.0342366	0.070751	0.520229	0.0888916	0.274447	0.00076268	0.0614677	0.146639	-0.092256	-0.0349349	0.0540673	-0.227353	-0.0639728	-0.185417	0.070751	0.0863086	0.0863086	0.0258842	0.996703	0.144925	0.235957	0.0896686
MAP7 domain-containing protein 1 OS=Mus musculus GN=Map7d1 PE=1 SV=1 - [MA7D1_MOUSE]	A2AJI0	0.0834872	0.16608	0.109052	-0.0466621	0.0441987	-0.120337	0.0175207	-0.120973	-0.0531613	0.0726557	0.0706007	0.515029	0.0323492	0.396752	0.0834872	-0.177866	0.109052	0.0134856	0.0441987	-0.0714391	0.0175207	-0.0804547	-0.0531613	0.0706007	-0.36448	-0.36448	-0.168198	0.232431	0.057672	0.242177	0.133274
AP-3 complex subunit beta-2 OS=Mus musculus GN=Ap3b2 PE=1 SV=2 - [AP3B2_MOUSE]	Q9JME5	-0.0548397	-0.0133464	-0.0438072	0.0675292	-0.0235627	0.0197977	0.262507	0.135224	0.152309	0.0137362	0.0699762	-0.419606	-0.0932078	0.274132	-0.0548397	0.044205	-0.0438072	-0.0834387	-0.0235627	0.0874627	0.262507	-0.00325731	0.152309	0.0699762	-0.232057	-0.232057	-0.0880833	0.519734	0.126945	0.196584	0.115141
WD repeat-containing protein 37 OS=Mus musculus GN=Wdr37 PE=2 SV=1 - [WDR37_MOUSE]	Q8CBE3	-0.0173837	0.0132137	0.0045298	-0.0167916	-0.00212347	0.0349089	-0.0167904	0.000144175	0.0407652	-0.00319644	0.0697846	-0.133189	-0.0306153	0.307492	-0.0173837	-0.00736268	0.0045298	-0.0184715	-0.00212347	0.00948046	-0.0167904	0.00770201	0.0407652	0.0697846	0.0467864	0.0467864	-0.00877567	0.494613	0.0349468	0.0593133	0.0235115
Arf-GAP domain and FG repeat-containing protein 2 OS=Mus musculus GN=Agfg2 PE=1 SV=1 - [AGFG2_MOUSE]	Q80WC7	0.324166	0.0210067	-0.0873607	-0.10121	0.155914	-0.121304	6e-05	-0.0332532	0.0359939	0.000543605	0.0695547	0.564601	-0.0279907	0.426438	0.324166	-0.062538	-0.0873607	0.140992	0.155914	-0.269666	6e-05	-0.184207	0.0359939	0.0695547	-0.481972	-0.481972	-0.221173	0.492975	0.142667	0.255768	0.223204
Clathrin coat assembly protein AP180 OS=Mus musculus GN=Snap91 PE=1 SV=1 - [AP180_MOUSE]	Q61548	-0.0380489	0.0568173	-0.00535338	0.0218773	0.00392199	0.0113058	0.0778845	0.115937	0.0331131	0.0567313	0.0692868	-0.334457	-0.0354321	0.354646	-0.0380489	-0.0245918	-0.00535338	-0.0233159	0.00392199	-0.00261243	0.0778845	0.103375	0.0331131	0.0692868	-0.122887	-0.122887	-0.03497	0.488596	0.0450569	0.162171	0.0723188
Clusterin OS=Mus musculus GN=Clu PE=1 SV=1 - [CLUS_MOUSE]	Q06890	0.093643	-0.0357637	0.0954446	-0.0685896	0.00195014	0.160622	-0.195207	-0.0841732	-0.102	-0.0473533	0.068473	0.535263	0.0829503	0.274574	0.093643	-0.0764937	0.0954446	-0.0802159	0.00195014	-0.090597	-0.195207	-0.0946606	-0.102	0.068473	-0.0625171	-0.0625171	-0.0641022	0.522446	0.119033	0.241806	0.028129
Dual specificity mitogen-activated protein kinase kinase 4 OS=Mus musculus GN=Map2k4 PE=1 SV=2 - [MP2K4_MOUSE]	P47809	-0.011255	0.0630939	0.00971299	-0.00573986	-0.00853165	0.0264265	0.093113	0.0889851	0.0441471	-0.00390853	0.0683145	-0.177502	-0.0340243	0.343834	-0.011255	-0.0367179	0.00971299	0.0176463	-0.00853165	-0.0546353	0.093113	0.0526136	0.0441471	0.0683145	-0.233867	-0.233867	-0.0637262	0.488596	0.0429175	0.0939577	0.110386
Ganglioside-induced differentiation-associated protein 1-like 1 OS=Mus musculus GN=Gdap1l1 PE=2 SV=1 - [GD1L1_MOUSE]	Q8VE33	-0.166078	-0.0215456	0.0248623	0.016681	-0.0543625	0.0311794	0.113822	-0.0357727	0.160593	0.0174023	0.0681663	-0.473763	-0.102137	0.269232	-0.166078	0.0798299	0.0248623	0.0292646	-0.0543625	0.0601692	0.113822	0.125973	0.160593	0.0681663	-0.0441658	-0.0441658	0.0286353	0.522004	0.119119	0.195747	0.0571282
Serine/threonine-protein phosphatase PP1-beta catalytic subunit OS=Mus musculus GN=Ppp1cb PE=1 SV=3 - [PP1B_MOUSE]	P62141	0.123729	-0.0646544	-0.0381294	0.0139654	0.00576903	-0.0525657	0.118147	0.0796693	0.0537721	0.0829063	0.0679099	-0.407599	-0.113246	0.262237	0.123729	-0.0181558	-0.0381294	0.0945599	0.00576903	-0.0645184	0.118147	0.0495781	0.0537721	0.0679099	-0.142546	-0.142546	-0.0523531	0.518468	0.0632076	0.182362	0.0957059
Bcl-2-associated transcription factor 1 OS=Mus musculus GN=Bclaf1 PE=1 SV=2 - [BCLF1_MOUSE]	Q8K019	0.12713	-0.00317389	-0.0665313	-0.0996722	-0.0268302	-0.00443164	-0.0277425	-0.233693	0.0933582	0.0717175	0.0678131	0.484584	0.00802224	0.458663	0.12713	-0.0161715	-0.0665313	0.162317	-0.0268302	-0.0726361	-0.0277425	-0.291151	0.0933582	0.0678131	-0.0166979	-0.0166979	-0.0916207	0.496686	0.0784004	0.243645	0.15133
Cytosolic acyl coenzyme A thioester hydrolase OS=Mus musculus GN=Acot7 PE=1 SV=2 - [BACH_MOUSE]	Q91V12	0.0105428	0.00844436	-0.0158247	-0.0494023	0.0600181	0.0401508	0.013939	-0.042501	-0.0601027	-0.00622787	0.0677035	0.211463	0.0142752	0.416183	0.0105428	-0.0645778	-0.0158247	-0.0200491	0.0600181	0.0306978	0.013939	-0.0719685	-0.0601027	0.0677035	-0.16843	-0.16843	-0.0524132	0.518468	0.0477168	0.0962453	0.0809392
Serine/threonine-protein phosphatase 2B catalytic subunit alpha isoform OS=Mus musculus GN=Ppp3ca PE=1 SV=1 - [PP2BA_MOUSE]	P63328	-0.0570256	-0.0247056	-0.0189823	0.0540448	-0.0291483	0.0346144	0.0444273	0.0450633	0.0557454	0.0174439	0.0672835	-0.538821	-0.0791101	0.279948	-0.0570256	0.0489927	-0.0189823	-0.0303247	-0.0291483	0.0225346	0.0444273	0.135807	0.0557454	0.0672835	0.117561	0.117561	0.0479601	0.488596	0.0518139	0.231971	0.0612327
Plasma membrane calcium-transporting ATPase 2 OS=Mus musculus GN=Atp2b2 PE=1 SV=2 - [AT2B2_MOUSE]	Q9R0K7	-0.0648182	-0.00493699	-0.0201518	0.00934191	0.0059295	0.0722057	0.112561	0.059651	0.128281	0.0220128	0.0671126	-0.541065	-0.101951	0.262237	-0.0648182	-0.00364013	-0.0201518	-0.0195481	0.0059295	0.025618	0.112561	0.0843067	0.128281	0.0671126	0.0495481	0.0495481	-0.0125065	0.497901	0.0768625	0.235668	0.0373563
Dolichyl-diphosphooligosaccharide--protein glycosyltransferase subunit 1 OS=Mus musculus GN=Rpn1 PE=1 SV=1 - [RPN1_MOUSE]	Q91YQ5	-0.100312	-0.0404995	0.017581	0.00219007	-0.0250968	0.0414165	0.0400401	0.105784	0.131752	-0.00581515	0.0670701	-0.344145	-0.0620171	0.284871	-0.100312	0.045956	0.017581	0.0170438	-0.0250968	0.0417209	0.0400401	0.004929	0.131752	0.0670701	-0.0570644	-0.0570644	-0.00350015	0.576814	0.0794985	0.157057	0.041728
Calcium-binding mitochondrial carrier protein SCaMC-3 OS=Mus musculus GN=Slc25a23 PE=2 SV=1 - [SCMC3_MOUSE]	Q6GQS1	-0.122752	0.0838205	-0.0161175	0.00973077	0.0604399	-0.0300636	0.0246341	0.0949764	0.0136131	0.0297705	0.0669308	0.0620599	0.0372577	0.32782	-0.122752	-0.0364055	-0.0161175	0.0817497	0.0604399	-0.0304021	0.0246341	-0.0325152	0.0136131	0.0669308	-0.163132	-0.163132	-0.0506318	0.494234	0.0694745	0.0476265	0.0813521
Neurexin-3 OS=Mus musculus GN=Nrxn3 PE=1 SV=2 - [NRX3A_MOUSE]	Q6P9K9	-0.177922	0.0240724	-0.0132114	0.0187671	-0.0115954	0.101262	0.106645	-0.0448939	0.102201	-0.0240147	0.0667498	-0.465102	-0.0771294	0.284871	-0.177922	0.0206195	-0.0132114	0.0344717	-0.0115954	0.00353539	0.106645	0.169431	0.102201	0.0667498	0.0572932	0.0572932	0.0406957	0.488596	0.107102	0.202366	0.0597778
Ras-related protein Rab-1B OS=Mus musculus GN=Rab1b PE=1 SV=1 - [RAB1B_MOUSE]	Q9D1G1	0.0575798	-0.01017	-0.0706708	0.0737378	-0.00245013	0.0646661	0.242974	0.179562	0.150953	0.194362	0.0667451	-0.662715	-0.100948	0.280053	0.0575798	-0.0759918	-0.0706708	0.0473242	-0.00245013	-0.0840252	0.242974	0.0586951	0.150953	0.0667451	-0.269306	-0.269306	-0.121618	0.488596	0.110969	0.320823	0.125736
Disintegrin and metalloproteinase domain-containing protein 22 OS=Mus musculus GN=Adam22 PE=1 SV=2 - [ADA22_MOUSE]	Q9R1V6	0.0678492	0.0387091	-0.0393336	-0.082588	0.0402434	0.10671	0.105392	0.0777988	0.133801	-0.0209822	0.0665038	-0.506811	-0.126937	0.262237	0.0678492	-0.0914611	-0.0393336	0.12848	0.0402434	-0.168608	0.105392	0.0837638	0.133801	0.0665038	0.126549	0.126549	-0.0602911	0.522004	0.0597219	0.227189	0.127014
Immunoglobulin superfamily member 8 OS=Mus musculus GN=Igsf8 PE=1 SV=2 - [IGSF8_MOUSE]	Q8R366	-0.0931142	-0.0699199	0.029516	0.0570909	-0.0337375	0.0573857	0.149284	0.0963545	0.0122868	0.0469753	0.0658055	-0.37526	-0.0529024	0.304228	-0.0931142	0.0171671	0.029516	0.00347314	-0.0337375	0.0321389	0.149284	0.0105566	0.0122868	0.0658055	0.0560909	0.0560909	-0.0121179	0.547073	0.0832205	0.177708	0.0397619
Nck-associated protein 1 OS=Mus musculus GN=Nckap1 PE=1 SV=2 - [NCKP1_MOUSE]	P28660	-0.0721509	-0.0178262	0.00728463	0.0270268	0.012706	0.0678437	0.113251	0.119215	0.0997871	0.0479558	0.0654713	-0.497145	-0.0798799	0.274574	-0.0721509	-0.0398264	0.00728463	0.0257286	0.012706	-0.0107863	0.113251	0.0807144	0.0997871	0.0654713	-0.0334614	-0.0334614	-0.0332949	0.488596	0.0692114	0.227444	0.0444947
Glypican-1 OS=Mus musculus GN=Gpc1 PE=1 SV=1 - [GPC1_MOUSE]	Q9QZF2	-0.105487	-0.0464603	0.0346804	0.0275817	0.00103006	0.0194783	0.0151267	0.0341641	-0.00857366	0.0215277	0.0651984	-0.442028	-0.0646185	0.286276	-0.105487	0.0728719	0.0346804	-0.0541252	0.00103006	0.0504304	0.0151267	0.13952	-0.00857366	0.0651984	0.1434	0.1434	0.0636312	0.488596	0.05811	0.18736	0.0738505
Rho GTPase-activating protein 32 OS=Mus musculus GN=Arhgap32 PE=1 SV=2 - [RHG32_MOUSE]	Q811P8	0.120122	0.0932225	-0.129206	0.00231384	0.0948491	0.0713788	0.101426	-0.055147	-0.0336506	0.0757616	0.0651877	0.0495162	0.00305304	0.470377	0.120122	-0.129495	-0.129206	-0.0707854	0.0948491	-0.0523995	0.101426	-0.151701	-0.0336506	0.0651877	-0.0645225	-0.0645225	-0.112417	0.488596	0.0977908	0.0559615	0.0587404
Valine--tRNA ligase OS=Mus musculus GN=Vars PE=2 SV=1 - [SYVC_MOUSE]	Q9Z1Q9	-0.109138	-0.000587536	0.0238801	0.149771	-0.0679419	-0.0668327	0.0899969	0.00635289	0.00817789	-0.0178791	0.0651229	-0.312601	-0.0419791	0.328104	-0.109138	-0.01649	0.0238801	0.0784672	-0.0679419	0.0088714	0.0899969	0.0646289	0.00817789	0.0651229	0.0726619	0.0726619	0.03693	0.488596	0.0767954	0.151812	0.0389169
Tubulin alpha-4A chain OS=Mus musculus GN=Tuba4a PE=1 SV=1 - [TBA4A_MOUSE]	P68368	-0.00626159	0.0530591	-0.0267755	0.0342583	-0.00135087	-0.02168	0.0243282	0.0142153	-0.0107633	0.0281281	0.0651127	-0.3241	-0.0434014	0.309967	-0.00626159	-0.00072962	-0.0267755	-0.0145621	-0.00135087	-0.0159578	0.0243282	0.0455417	-0.0107633	0.0651127	0.115497	0.115497	0.0212566	0.491483	0.0327976	0.143324	0.0504527
Exportin-7 OS=Mus musculus GN=Xpo7 PE=2 SV=3 - [XPO7_MOUSE]	Q9EPK7	-0.0553563	0.00779984	-0.0311877	0.0354626	0.000666469	0.11992	0.253081	-0.0287389	0.0667139	0.0521233	0.0649701	-0.371338	-0.0806097	0.274574	-0.0553563	-0.055692	-0.0311877	-0.064649	0.000666469	0.043036	0.253081	-0.0140188	0.0667139	0.0649701	0.0275969	0.0275969	-0.0688338	0.488596	0.111239	0.174037	0.0457382
Catenin alpha-2 OS=Mus musculus GN=Ctnna2 PE=1 SV=3 - [CTNA2_MOUSE]	Q61301	-0.0458029	-0.00615027	-0.0245251	-0.00198593	0.00540918	0.0626027	0.109804	0.0453424	0.0575274	-0.0198549	0.0649627	-0.433491	-0.0868187	0.262237	-0.0458029	0.0430802	-0.0245251	-0.07459	0.00540918	0.0419621	0.109804	0.118222	0.0575274	0.0649627	-0.0220745	-0.0220745	0.00313127	0.518468	0.059407	0.186276	0.0695677
Synaptogyrin-3 OS=Mus musculus GN=Syngr3 PE=1 SV=1 - [SNG3_MOUSE]	Q8R191	-0.00905746	-0.0765938	0.0291828	-0.00742605	-0.0118789	0.102896	0.113218	0.0289277	0.0957181	0.00571351	0.0644418	-0.301391	-0.0882496	0.262237	-0.00905746	0.00183566	0.0291828	-0.0535145	-0.0118789	0.024556	0.113218	0.0250442	0.0957181	0.0644418	-0.0859764	-0.0859764	-0.0525626	0.488596	0.0528944	0.139982	0.0533824
V-type proton ATPase 116 kDa subunit a isoform 1 OS=Mus musculus GN=Atp6v0a1 PE=1 SV=3 - [VPP1_MOUSE]	Q9Z1G4	-0.0486824	-0.0191922	0.01923	0.0364201	-0.0135282	0.0340433	0.144582	0.0695142	0.0925492	0.0772472	0.0642002	-0.544631	-0.100825	0.262237	-0.0486824	0.0147242	0.01923	-0.0463524	-0.0135282	0.0233375	0.144582	0.0906072	0.0925492	0.0642002	0.00671822	0.00671822	-0.0283507	0.488596	0.0712595	0.240937	0.0444241
B-cell receptor-associated protein 29 OS=Mus musculus GN=Bcap29 PE=1 SV=1 - [BAP29_MOUSE]	Q61334	-0.0553176	-0.109917	-0.0912791	0.114668	0.00391274	0.0688571	0.254745	0.0855606	0.10245	0.0862976	0.0638754	-0.64313	-0.112675	0.274447	-0.0553176	-0.0607016	-0.0912791	0.119007	0.00391274	0.0107702	0.254745	0.0303924	0.10245	0.0638754	0.119793	0.119793	-0.0265183	0.603558	0.124869	0.293939	0.0904023
40S ribosomal protein S10 OS=Mus musculus GN=Rps10 PE=1 SV=1 - [RS10_MOUSE]	P63325	-0.0384823	-0.0149807	0.0599139	0.00313302	-0.016471	-0.00306185	0.0216515	0.0409967	-0.0192178	-0.0135743	0.0638366	-0.142645	-0.0335605	0.299533	-0.0384823	0.00162397	0.0599139	-0.0215459	-0.016471	0.0298708	0.0216515	0.024543	-0.0192178	0.0638366	0.0402009	0.0402009	-0.00205489	0.522004	0.0433807	0.0626639	0.0254901
Ras-related protein Rab-3C OS=Mus musculus GN=Rab3c PE=1 SV=1 - [RAB3C_MOUSE]	P62823	-0.0881507	-0.0923911	0.0099305	0.0152276	0.0338644	0.0607065	0.0622309	0.0906647	0.0552866	0.0198921	0.0637157	-0.272293	-0.0525118	0.280053	-0.0881507	-0.00884959	0.0099305	0.00490586	0.0338644	0.0647566	0.0622309	0.0838303	0.0552866	0.0637157	-0.0472369	-0.0472369	-0.0159269	0.522004	0.0581075	0.134105	0.0572997
Exportin-2 OS=Mus musculus GN=Cse1l PE=2 SV=1 - [XPO2_MOUSE]	Q9ERK4	-0.0822557	-0.0617188	-0.0263182	-0.0114696	0.0306231	0.0366942	-0.0076771	0.0389195	0.0386812	-0.0198191	0.0636581	-0.281998	-0.0526839	0.289815	-0.0822557	0.0688451	-0.0263182	-0.0233852	0.0306231	0.0689851	-0.0076771	0.125881	0.0386812	0.0636581	0.162886	0.162886	0.0443282	0.522004	0.0528345	0.119815	0.103569
Calumenin OS=Mus musculus GN=Calu PE=1 SV=1 - [CALU_MOUSE]	O35887	-0.0540381	-0.0136408	0.0415602	0.0180387	0.0225641	-0.0222501	-0.0919534	0.00359926	-0.319653	-0.0359951	0.0635814	0.63318	0.153478	0.262237	-0.0540381	0.0113609	0.0415602	-0.00627049	0.0225641	0.00267558	-0.0919534	-0.0895414	-0.319653	0.0635814	-0.00158781	-0.00158781	0.0154908	0.522004	0.141985	0.263286	0.0697374
Leukotriene A-4 hydrolase OS=Mus musculus GN=Lta4h PE=1 SV=4 - [LKHA4_MOUSE]	P24527	-0.0708637	-0.00648089	-0.016094	0.108489	0.0369292	-0.0280232	0.080124	0.0896276	0.105059	-0.0387691	0.0635084	-0.605333	-0.113192	0.262237	-0.0708637	-0.00971426	-0.016094	-0.00169067	0.0369292	-0.0125515	0.080124	0.14377	0.105059	0.0635084	0.133639	0.133639	0.0138606	0.522004	0.0656615	0.264606	0.0725966
NADH dehydrogenase [ubiquinone] 1 beta subcomplex subunit 9 OS=Mus musculus GN=Ndufb9 PE=1 SV=3 - [NDUB9_MOUSE]	Q9CQJ8	-0.143112	-0.195991	0.289661	-0.051533	0.148799	-0.0306637	0.0647838	0.0732205	0.0244966	-0.114897	0.0632512	-0.167571	-0.155886	0.262237	-0.143112	-0.0237998	0.289661	-0.0940919	0.148799	0.100732	0.0647838	0.0758662	0.0244966	0.0632512	0.0133591	0.0133591	-0.068054	0.494234	0.142752	0.0990476	0.0725216
Sodium/potassium-transporting ATPase subunit alpha-2 OS=Mus musculus GN=Atp1a2 PE=1 SV=1 - [AT1A2_MOUSE]	Q6PIE5	-0.0808651	-0.0239034	0.0275367	-0.00380792	-0.0610872	0.0745522	0.141547	0.100234	0.106187	0.0543449	0.0629827	-0.675202	-0.11168	0.269232	-0.0808651	-0.00853474	0.0275367	0.0107697	-0.0610872	0.0653398	0.141547	0.0769579	0.106187	0.0629827	0.135404	0.135404	0.0135299	0.576814	0.0893138	0.295848	0.0563707
Ras-related protein Rab-2A OS=Mus musculus GN=Rab2a PE=1 SV=1 - [RAB2A_MOUSE]	P53994	-0.0776541	-0.00556423	-0.0397682	0.00752227	0.026432	0.0725221	0.186276	0.0793878	0.114309	0.0915687	0.0629458	-0.674049	-0.116859	0.269232	-0.0776541	0.0492392	-0.0397682	-0.0629222	0.026432	0.0301932	0.186276	0.0869188	0.114309	0.0629458	0.0149524	0.0149524	-0.0194116	0.518468	0.0976301	0.297912	0.049869
Neurogranin OS=Mus musculus GN=Nrgn PE=1 SV=1 - [NEUG_MOUSE]	P60761	0.0278293	0.0710369	-0.0442047	-0.00941882	0.0930539	-0.0332338	-0.136742	-0.043084	-0.0867016	0.056137	0.0628195	0.784848	0.151705	0.262237	0.0278293	-0.0599488	-0.0442047	0.103234	0.0930539	-0.148348	-0.136742	-0.201371	-0.0867016	0.0628195	-0.400733	-0.400733	-0.109732	0.518468	0.0898609	0.32045	0.17134
Contactin-1 OS=Mus musculus GN=Cntn1 PE=1 SV=1 - [CNTN1_MOUSE]	P12960	-0.011189	-0.0513109	0.00232238	0.0245923	-0.0166508	0.0202376	0.115903	0.0985779	0.0802886	0.0144278	0.0628078	-0.403577	-0.0884223	0.262237	-0.011189	0.00747306	0.00232238	0.0127521	-0.0166508	0.0117732	0.115903	0.0850921	0.0802886	0.0628078	-0.0488522	-0.0488522	-0.0283186	0.488596	0.0550395	0.179856	0.0432031
Histone H4 OS=Mus musculus GN=Hist1h4a PE=1 SV=2 - [H4_MOUSE]	P62806	0.0668202	-0.0810246	0.0317216	-0.0162698	0.00424266	-0.0322375	0.0470553	-0.0421465	-0.226107	-0.00882744	0.0627967	-0.106053	-0.0455149	0.329421	0.0668202	0.116922	0.0317216	-0.100439	0.00424266	0.0102641	0.0470553	0.0976526	-0.226107	0.0627967	0.412578	0.412578	0.05225	0.578997	0.112019	0.0381693	0.221252
Adenylosuccinate lyase OS=Mus musculus GN=Adsl PE=2 SV=2 - [PUR8_MOUSE]	P54822	0.357207	-0.0531304	-0.131185	0.0420448	-0.0886654	-0.0561713	0.0388511	-0.123882	-0.031282	-0.133582	0.0627852	-0.0438143	-0.0960411	0.274574	0.357207	-0.0652223	-0.131185	0.17317	-0.0886654	-0.178047	0.0388511	0.235204	-0.031282	0.0627852	0.0376376	0.0376376	-0.00781426	0.996703	0.174303	0.0635927	0.155001
Heterogeneous nuclear ribonucleoprotein H OS=Mus musculus GN=Hnrnph1 PE=1 SV=3 - [HNRH1_MOUSE]	O35737	-0.066148	0.0456022	0.00833041	-0.0133578	0.0514505	-0.0301087	-0.125328	-0.157162	-0.154597	0.0681538	0.0626267	0.208566	0.0575599	0.269347	-0.066148	0.0353115	0.00833041	-0.0568405	0.0514505	0.0257603	-0.125328	0.00652459	-0.154597	0.0626267	0.160462	0.160462	0.0542731	0.488596	0.0919609	0.121277	0.0824548
Synaptosomal-associated protein 47 OS=Mus musculus GN=Snap47 PE=1 SV=1 - [SNP47_MOUSE]	Q8R570	-0.180269	-0.0489111	0.019181	0.0357892	0.0589624	-0.019393	-0.0295161	-0.026591	-0.0628279	0.049017	0.0622928	-0.0454352	0.0127754	0.418951	-0.180269	0.00442178	0.019181	-0.0301362	0.0589624	0.160355	-0.0295161	-0.0314503	-0.0628279	0.0622928	0.0733408	0.0733408	0.0533129	0.488596	0.0917916	0.0417362	0.0738407
ADP-ribosylation factor 5 OS=Mus musculus GN=Arf5 PE=2 SV=2 - [ARF5_MOUSE]	P84084	-0.11037	-0.090271	0.0415379	0.0648132	0.0457118	0.0341402	0.183637	-0.0493623	0.123093	0.0296442	0.0622687	-0.571742	-0.154776	0.262237	-0.11037	-0.0742122	0.0415379	0.0120406	0.0457118	0.0766092	0.183637	0.05387	0.123093	0.0622687	0.127018	0.127018	-0.0181631	0.496686	0.0988022	0.239631	0.0677225
Mitochondrial carrier homolog 2 OS=Mus musculus GN=Mtch2 PE=1 SV=1 - [MTCH2_MOUSE]	Q791V5	-0.0325886	-0.0381031	-0.0878579	0.0444202	-0.0516183	0.0335804	0.139198	0.0775335	0.19351	0.00811694	0.0619551	-0.531264	-0.104719	0.269232	-0.0325886	0.155604	-0.0878579	-0.0681497	-0.0516183	0.044713	0.139198	-0.0196958	0.19351	0.0619551	0.091102	0.091102	-0.00657998	0.996703	0.113002	0.230407	0.0829137
DBIRD complex subunit KIAA1967 homolog OS=Mus musculus PE=1 SV=2 - [K1967_MOUSE]	Q8VDP4	-0.0661614	0.0581182	-0.0151497	0.0602941	0.0293142	0.00816834	0.12417	0.0143313	0.0811076	0.0448767	0.0619217	-0.311504	-0.0568197	0.286276	-0.0661614	-0.0457203	-0.0151497	0.0030702	0.0293142	-0.0319337	0.12417	-0.0221316	0.0811076	0.0619217	0.0994056	0.0994056	-0.0507815	0.488596	0.0686708	0.144014	0.0642694
Hippocalcin-like protein 1 OS=Mus musculus GN=Hpcal1 PE=2 SV=2 - [HPCL1_MOUSE]	P62748	-0.079877	0.0634219	-0.0462942	-0.026446	0.0218196	0.0276636	0.199331	-0.00952053	0.124509	0.0072304	0.0613653	-0.199768	-0.0697122	0.274574	-0.079877	-0.0908105	-0.0462942	0.0362559	0.0218196	0.0942667	0.199331	-0.0366141	0.124509	0.0613653	-0.227977	-0.227977	-0.0707149	0.518468	0.104742	0.092076	0.122446
Plakophilin-4 OS=Mus musculus GN=Pkp4 PE=1 SV=1 - [PKP4_MOUSE]	Q68FH0	-0.216154	0.0782999	0.0685706	0.111893	-0.110376	-0.039849	0.0359285	0.0623192	-0.0182247	0.104818	0.0613216	-0.137494	0.0598203	0.292217	-0.216154	0.0514259	0.0685706	-0.0085438	-0.110376	0.0647327	0.0359285	-0.0914634	-0.0182247	0.0613216	0.067346	0.067346	0.0296465	0.996703	0.112831	0.098605	0.0734273
C-1-tetrahydrofolate synthase, cytoplasmic OS=Mus musculus GN=Mthfd1 PE=1 SV=4 - [C1TC_MOUSE]	Q922D8	-0.0383798	0.0619181	-0.0504936	0.022048	0.0372968	-0.0339251	0.0623296	-0.0290414	-0.0469854	-0.0371784	0.0612635	-0.23373	-0.0458233	0.286276	-0.0383798	-0.00698769	-0.0504936	0.00599391	0.0372968	0.00252948	0.0623296	0.103385	-0.0469854	0.0612635	0.0640841	0.0640841	0.0333078	0.488596	0.0550546	0.101899	0.0437718
CLIP-associating protein 1 OS=Mus musculus GN=Clasp1 PE=1 SV=2 - [CLAP1_MOUSE]	Q80TV8	0.218065	-0.000787187	-0.13792	-0.0693143	0.0963064	-0.111743	0.165872	0.128842	0.0901275	0.0442757	0.0609388	-0.448279	-0.158399	0.262237	0.218065	-0.0665502	-0.13792	0.232288	0.0963064	-0.160345	0.165872	0.0461157	0.0901275	0.0609388	-0.0653182	-0.0653182	-0.0882957	0.544711	0.12217	0.200996	0.134744
Synaptotagmin-1 OS=Mus musculus GN=Syt1 PE=1 SV=1 - [SYT1_MOUSE]	P46096	-0.035875	-0.0305997	-0.0197939	0.106493	-0.0176338	0.0349938	0.143956	0.0993983	0.0627575	0.0552819	0.0605898	-0.557542	-0.0809959	0.280053	-0.035875	0.00702677	-0.0197939	-0.0617593	-0.0176338	0.0171479	0.143956	0.103254	0.0627575	0.0605898	-0.0262717	-0.0262717	-0.0160044	0.491483	0.0693541	0.254198	0.0588908
Ras-related protein Rab-7a OS=Mus musculus GN=Rab7a PE=1 SV=2 - [RAB7A_MOUSE]	P51150	-0.0303162	-0.0459819	0.013401	0.0452819	-0.0464514	0.075465	0.0736209	0.0766005	0.0980015	-0.00942193	0.0605442	-0.499638	-0.0877491	0.270335	-0.0303162	-0.0147835	0.013401	-0.045582	-0.0464514	0.0489671	0.0736209	0.155684	0.0980015	0.0605442	0.0216355	0.0216355	0.00334913	0.561494	0.0586471	0.220966	0.069254
Adenosylhomocysteinase OS=Mus musculus GN=Ahcy PE=1 SV=3 - [SAHH_MOUSE]	P50247	-0.0166059	-0.0357543	-0.0555579	0.0631429	0.0105491	0.0181203	0.0432944	0.0218188	0.0498845	-0.0166812	0.0604737	-0.247007	-0.0480664	0.286276	-0.0166059	-0.0388736	-0.0555579	-0.0418759	0.0105491	0.0968553	0.0432944	0.0334267	0.0498845	0.0604737	0.128842	0.128842	0.00204739	0.600648	0.044904	0.110394	0.0825021
Serrate RNA effector molecule homolog OS=Mus musculus GN=Srrt PE=1 SV=1 - [SRRT_MOUSE]	Q99MR6	0.102299	-0.0479853	-0.0507829	-0.0301595	-0.0508151	0.0285039	0.0520678	-0.0466205	-0.0556412	0.0475343	0.0604011	-0.032163	-0.0230698	0.384446	0.102299	-0.0369482	-0.0507829	0.0833869	-0.0508151	0.00250134	0.0520678	-0.0864082	-0.0556412	0.0604011	0.0520318	0.0520318	-0.00569452	0.996703	0.0700426	0.0409916	0.0608029
Complement C1q subcomponent subunit C OS=Mus musculus GN=C1qc PE=2 SV=2 - [C1QC_MOUSE]	Q02105	-0.089393	0.0866246	0.0358978	-0.167638	-0.0305745	0.0402379	-0.183584	-0.111053	0.0431935	0.0117621	0.0603556	0.256878	0.0468194	0.31208	-0.089393	0.0278429	0.0358978	-0.0523053	-0.0305745	0.149308	-0.183584	-0.0343923	0.0431935	0.0603556	0.0411166	0.0411166	0.0352331	0.606131	0.0948028	0.150605	0.0841511
Calcium/calmodulin-dependent protein kinase type 1D OS=Mus musculus GN=Camk1d PE=1 SV=2 - [KCC1D_MOUSE]	Q8BW96	-0.00301694	0.0278537	0.0280072	0.0766806	-0.0211487	0.000314787	0.0530936	0.0564807	0.0151033	-0.149451	0.059842	-0.10241	-0.0370685	0.301216	-0.00301694	0.00953122	0.0280072	-0.117782	-0.0211487	-0.000439406	0.0530936	-0.0116786	0.0151033	0.059842	-0.00169118	-0.00169118	-0.0288717	0.491483	0.0315282	0.090888	0.0637687
Protein FAM162A OS=Mus musculus GN=Fam162a PE=2 SV=1 - [F162A_MOUSE]	Q9D6U8	0.00025054	-0.00193265	0.00299303	0.0410977	-0.0153983	0.0223877	0.0176337	0.113345	0.135393	0.00787596	0.0597363	-0.485932	-0.0839611	0.274574	0.00025054	-0.0469874	0.00299303	0.0230424	-0.0153983	-0.0254531	0.0176337	0.175515	0.135393	0.0597363	0.00735976	0.00735976	-0.0163432	0.610976	0.0561241	0.217217	0.0817926
Dihydropteridine reductase OS=Mus musculus GN=Qdpr PE=1 SV=2 - [DHPR_MOUSE]	Q8BVI4	-0.053545	0.0584226	0.0709574	-0.0531659	-0.014732	-0.0215307	-0.000288816	-0.0403423	-0.0157243	-8.38e-05	0.0594345	-0.162763	-0.0442607	0.292217	-0.053545	0.036725	0.0709574	-0.0796784	-0.014732	0.0565469	-0.000288816	0.0577079	-0.0157243	0.0594345	0.0289177	0.0289177	0.0212098	0.556152	0.0480512	0.0732055	0.0555015
Tubulin polymerization-promoting protein family member 3 OS=Mus musculus GN=Tppp3 PE=1 SV=1 - [TPPP3_MOUSE]	Q9CRB6	0.398568	-0.199699	0.0202305	-0.0443977	0.144547	-0.0451578	-0.0270075	-0.0836174	-0.0645111	0.0316157	0.0593847	0.473446	-0.0665037	0.370387	0.398568	-0.22307	0.0202305	0.2448	0.144547	-0.295822	-0.0270075	0.00630331	-0.0645111	0.0593847	-0.240658	-0.240658	-0.199103	0.522004	0.168254	0.233718	0.202886
Sodium-driven chloride bicarbonate exchanger OS=Mus musculus GN=Slc4a10 PE=1 SV=2 - [S4A10_MOUSE]	Q5DTL9	-0.0179776	0.0296495	0.00915762	0.0590975	0.0310758	0.0156515	-0.0596716	-0.153625	-0.0636839	-0.0965779	0.0592354	-0.175801	-0.0466235	0.313996	-0.0179776	-0.0689481	0.00915762	-0.0281661	0.0310758	-0.0295401	-0.0596716	0.0131375	-0.0636839	0.0592354	0.440123	0.440123	0.0675556	0.522004	0.0494082	0.101205	0.189547
Putative uncharacterized protein OS=Mus musculus GN=Slc25a1 PE=2 SV=1 - [Q3TDH6_MOUSE]	Q3TDH6	-0.0936828	-0.0754516	-0.0170783	0.0912226	-0.0327395	0.00324959	0.124229	0.0869465	0.161314	-0.0323325	0.0591463	-0.427883	-0.0925729	0.269232	-0.0936828	-0.0129248	-0.0170783	0.0725073	-0.0327395	0.0648976	0.124229	0.0362739	0.161314	0.0591463	0.0551979	0.0551979	-0.00802166	0.996703	0.0983334	0.192249	0.0530088
Cytoplasmic dynein 1 intermediate chain 2 OS=Mus musculus GN=Dync1i2 PE=1 SV=1 - [DC1I2_MOUSE]|Cytoplasmic dynein 1 intermediate chain 2 OS=Mus musculus GN=Dync1i2 PE=2 SV=1 - [DC1I2_MOUSE]	O88487	-0.0540796	0.0437477	0.0356038	-0.00844497	-0.0238221	-0.0474136	-0.0085603	0.0324921	0.0240925	0.0487993	0.0587659	-0.0650239	-0.00464056	0.45744	-0.0540796	0.0887506	0.0356038	-0.0321085	-0.0238221	-0.00223337	-0.0085603	-0.00221004	0.0240925	0.0587659	-0.0881642	-0.0881642	-0.0113595	0.551354	0.0417042	0.0487761	0.0573979
Cytochrome c oxidase subunit 6C OS=Mus musculus GN=Cox6c PE=1 SV=3 - [COX6C_MOUSE]	Q9CPQ1	-0.100752	-0.0847333	-0.00579854	0.0710091	0.00434617	0.0386368	0.191961	0.151272	0.166102	0.0834476	0.0587097	-1.07142	-0.187726	0.262237	-0.100752	0.0523921	-0.00579854	-0.0257488	0.00434617	0.0506489	0.191961	0.207328	0.166102	0.0587097	0.182177	0.182177	0.0304421	0.522004	0.110993	0.465117	0.0915068
Protein TANC2 OS=Mus musculus GN=Tanc2 PE=1 SV=1 - [TANC2_MOUSE]	A2A690	-0.105757	-0.0511406	0.122224	0.0214262	0.0580306	0.000213922	0.0339135	-0.0252884	0.0723788	0.0532724	0.0586552	-0.181699	-0.0704434	0.262237	-0.105757	-0.00231881	0.122224	-0.0165619	0.0580306	-0.0261165	0.0339135	0.0332881	0.0723788	0.0586552	0.0970141	0.0970141	-0.0492793	0.491483	0.0771549	0.0824278	0.0787234
60S ribosomal protein L18 OS=Mus musculus GN=Rpl18 PE=2 SV=3 - [RL18_MOUSE]	P35980	-0.047212	-0.0378798	0.0046172	-0.0112455	0.02697	0.0738924	-0.0206301	0.0927008	0.13949	0.0454515	0.0586362	-0.534742	-0.0889489	0.274574	-0.047212	0.0446147	0.0046172	-0.072917	0.02697	0.0191599	-0.0206301	0.145331	0.13949	0.0586362	0.158004	0.158004	0.00801333	0.996703	0.0662297	0.236891	0.103451
AP-2 complex subunit beta OS=Mus musculus GN=Ap2b1 PE=1 SV=1 - [AP2B1_MOUSE]	Q9DBG3	0.107796	-0.00664623	-0.0361399	-0.0664178	-0.00513948	0.00797477	0.273995	0.154615	0.261204	-0.079186	0.0585738	-0.761663	-0.235269	0.262237	0.107796	0.0533973	-0.0361399	-0.0575666	-0.00513948	0.00274163	0.273995	0.0718338	0.261204	0.0585738	0.0616707	0.0616707	-0.0948759	0.488596	0.131925	0.322721	0.0555686
Vesicular inhibitory amino acid transporter OS=Mus musculus GN=Slc32a1 PE=1 SV=3 - [VIAAT_MOUSE]	O35633	-0.118919	-0.0246035	-0.03902	0.0536901	0.00373561	0.0285702	0.193287	-0.00170494	0.0437369	0.0862436	0.0585474	-0.253928	-0.0421835	0.348757	-0.118919	-0.0337962	-0.03902	0.121626	0.00373561	0.00871651	0.193287	0.014933	0.0437369	0.0585474	-0.181849	-0.181849	-0.0285005	0.597175	0.104927	0.121774	0.100813
Armadillo repeat-containing protein 6 OS=Mus musculus GN=Armc6 PE=2 SV=1 - [ARMC6_MOUSE]	Q8BNU0	-0.0988854	-0.0467879	0.0588528	0.0386193	0.0564829	0.00936148	0.0472165	0.0999366	-0.0753861	0.0728714	0.0583404	-0.235865	-0.0180808	0.415185	-0.0988854	0.0639244	0.0588528	-0.0818334	0.0564829	0.000265948	0.0472165	0.1154	-0.0753861	0.0583404	-0.0189808	-0.0189808	-0.0052296	0.660901	0.0740082	0.121705	0.0754432
Prelamin-A/C OS=Mus musculus GN=Lmna PE=1 SV=2 - [LMNA_MOUSE]	P48678	-0.0848049	-0.0144826	0.00620846	-0.00303623	0.0240294	-0.0238094	-0.0876468	-0.0456956	-0.0774791	-0.0616708	0.0583278	0.366474	0.0631907	0.262237	-0.0848049	-0.0214683	0.00620846	0.0089985	0.0240294	0.108365	-0.0876468	-0.148856	-0.0774791	0.0583278	0.0951067	0.0951067	0.0174919	0.508158	0.0641173	0.163141	0.102637
Unconventional myosin-Va OS=Mus musculus GN=Myo5a PE=1 SV=2 - [MYO5A_MOUSE]	Q99104	-0.0463787	-0.0163133	0.0195505	-0.0118199	0.0137571	0.0329899	0.109209	0.104242	0.101106	0.00138356	0.0583239	-0.441388	-0.0977455	0.262237	-0.0463787	-0.0137921	0.0195505	0.0130219	0.0137571	0.00898448	0.109209	0.0792911	0.101106	0.0583239	-0.011988	-0.011988	-0.0300381	0.488596	0.0589699	0.19439	0.0344248
Syntaxin-12 OS=Mus musculus GN=Stx12 PE=1 SV=1 - [STX12_MOUSE]	Q9ER00	-0.0351351	-0.0480843	-0.0425004	0.12597	0.00134111	-0.00312911	0.0888186	-0.014982	0.0490826	-0.0428548	0.05831	-0.244118	-0.0578524	0.274574	-0.0351351	-0.00402383	-0.0425004	0.0271579	0.00134111	-0.0215964	0.0888186	0.161211	0.0490826	0.05831	-0.0129461	-0.0129461	-0.00210598	0.562616	0.0535608	0.119366	0.0738464
Branched-chain-amino-acid aminotransferase, cytosolic OS=Mus musculus GN=Bcat1 PE=2 SV=2 - [BCAT1_MOUSE]	P24288	-0.0642864	-0.00833693	0.0103323	-0.0259253	-0.00311752	0.0355574	-0.0809649	0.0832734	-0.0842681	0.0301585	0.0582026	-0.0226647	0.0426941	0.274574	-0.0642864	0.0150379	0.0103323	0.000276063	-0.00311752	0.0404626	-0.0809649	0.00514309	-0.0842681	0.0582026	0.0521804	0.0521804	0.039357	0.488596	0.057974	0.0423109	0.0329657
Unconventional myosin-XVIIIa OS=Mus musculus GN=Myo18a PE=1 SV=2 - [MY18A_MOUSE]	Q9JMH9	0.0922652	-0.0331456	0.0881554	-0.119694	-0.0081801	0.0704485	0.0697567	0.0327126	0.0502349	0.014994	0.0581032	-0.109639	-0.0824431	0.262237	0.0922652	-0.0119972	0.0881554	-0.0461129	-0.0081801	-0.0317397	0.0697567	0.0300918	0.0502349	0.0581032	-0.102395	-0.102395	-0.0927246	0.333708	0.036499	0.0777591	0.0436305
UBX domain-containing protein 6 OS=Mus musculus GN=Ubxn6 PE=1 SV=1 - [UBXN6_MOUSE]	Q99PL6	0.0533125	0.0602038	-0.047338	-0.0371493	0.0293784	-0.00193668	0.0332313	0.0513426	0.0387563	0.025534	0.0580165	0.128011	0.0101081	0.433946	0.0533125	0.0182744	-0.047338	-0.0539027	0.0293784	-0.0208424	0.0332313	-0.0511463	0.0387563	0.0580165	-0.314835	-0.314835	-0.0927866	0.488596	0.0383701	0.0568685	0.127161
Cytochrome c oxidase subunit 4 isoform 1, mitochondrial OS=Mus musculus GN=Cox4i1 PE=1 SV=2 - [COX41_MOUSE]	P19783	-0.0506865	-0.0513029	-0.0341795	0.0214582	-0.0275874	0.05351	0.119578	0.0892841	0.0847746	0.0228947	0.0575805	-0.517822	-0.0885762	0.269347	-0.0506865	0.0241522	-0.0341795	-0.00662156	-0.0275874	0.0712575	0.119578	0.114891	0.0847746	0.0575805	-0.0283464	-0.0283464	0.0138366	0.496686	0.0715199	0.227277	0.0528526
Syntaxin-binding protein 1 OS=Mus musculus GN=Stxbp1 PE=1 SV=2 - [STXB1_MOUSE]	O08599	-0.0599602	-0.0174542	0.000403226	0.00628178	0.00548972	0.033352	0.160606	0.0782378	0.070888	-0.00447324	0.0574839	-0.396652	-0.0892698	0.262237	-0.0599602	-0.023902	0.000403226	0.0335441	0.00548972	0.0222455	0.160606	0.0721261	0.070888	0.0574839	-0.0847773	-0.0847773	-0.0281855	0.491483	0.0755673	0.173124	0.0566165
Metabotropic glutamate receptor 5 OS=Mus musculus GN=Grm5 PE=1 SV=2 - [GRM5_MOUSE]|Metabotropic glutamate receptor 5 OS=Mus musculus GN=Grm5 PE=2 SV=2 - [GRM5_MOUSE]	Q3UVX5	-0.0148148	-0.0172776	0.0230001	0.0384563	-0.00298794	0.100517	0.0600037	0.0483995	0.0520335	-0.0106282	0.0573784	-0.130841	-0.0243313	0.350475	-0.0148148	-0.05816	0.0230001	-0.0387769	-0.00298794	-0.0299558	0.0600037	-0.0419463	0.0520335	0.0573784	-0.0708188	-0.0708188	-0.0629752	0.488596	0.0324839	0.0791446	0.0374178
Catenin beta-1 OS=Mus musculus GN=Ctnnb1 PE=1 SV=1 - [CTNB1_MOUSE]	Q02248	0.0983922	-0.075101	-0.0615805	0.014127	0.0403834	0.0112883	0.0707948	0.0334106	0.0670274	0.0133191	0.0573451	-0.349758	-0.104179	0.262237	0.0983922	-0.0050341	-0.0615805	0.0305355	0.0403834	-0.0530108	0.0707948	-0.0382478	0.0670274	0.0573451	0.0881378	0.0881378	-0.0320018	0.494613	0.0557378	0.147551	0.0552877
1-phosphatidylinositol 4,5-bisphosphate phosphodiesterase beta-1 OS=Mus musculus GN=Plcb1 PE=1 SV=2 - [PLCB1_MOUSE]	Q9Z1B3	-0.0705468	0.066365	0.00345175	0.00992808	-0.0322658	0.0536907	0.0174712	0.0167512	0.0503252	0.00207922	0.0573182	-0.143214	-0.00335891	0.466003	-0.0705468	-0.0428445	0.00345175	-0.0409181	-0.0322658	0.0531397	0.0174712	0.0472232	0.0503252	0.0573182	-0.0118018	-0.0118018	-0.00951801	0.526997	0.0490766	0.0750672	0.0443763
Band 4.1-like protein 3 OS=Mus musculus GN=Epb41l3 PE=1 SV=1 - [E41L3_MOUSE]	Q9WV92	-0.0843855	-0.0235606	0.00481178	0.0249385	0.00446944	0.0185928	0.0548148	0.0329978	-0.000410222	-0.00554922	0.0566778	-0.274472	-0.0438385	0.294177	-0.0843855	0.0305624	0.00481178	0.00903345	0.00446944	0.0155379	0.0548148	0.0457918	-0.000410222	0.0566778	0.0815268	0.0815268	0.0258495	0.488596	0.0513138	0.117801	0.0282489
Protein KIAA1045 OS=Mus musculus GN=Kiaa1045 PE=1 SV=2 - [K1045_MOUSE]	Q80TL4	-0.0651753	-0.0370891	0.00419865	0.0375503	-0.00288711	0.0463162	0.041507	0.104698	0.0207405	0.0257092	0.0566219	-0.227262	-0.0175139	0.404889	-0.0651753	-0.0285457	0.00419865	0.033508	-0.00288711	0.012124	0.041507	0.0434738	0.0207405	0.0566219	-0.0610606	-0.0610606	-0.00998895	0.518468	0.0427283	0.116433	0.0392901
WD repeat-containing protein 47 OS=Mus musculus GN=Wdr47 PE=1 SV=2 - [WDR47_MOUSE]	Q8CGF6	0.064196	-0.0507367	-0.0817583	-0.000972147	0.0151138	0.0217598	0.13201	0.0317254	0.0251477	-0.0199232	0.056582	-0.299917	-0.0882257	0.262237	0.064196	0.0432734	-0.0817583	-0.025577	0.0151138	0.0147011	0.13201	0.0423365	0.0251477	0.056582	-0.01339	-0.01339	-0.0174196	0.499603	0.0705036	0.124532	0.0312354
Sodium/potassium-transporting ATPase subunit alpha-1 OS=Mus musculus GN=Atp1a1 PE=1 SV=1 - [AT1A1_MOUSE]	Q8VDN2	-0.0400941	-0.0561035	0.0274822	0.03422	-0.0429019	0.0100481	0.141668	0.110581	0.110097	0.0152515	0.0561592	-0.661288	-0.133284	0.262237	-0.0400941	0.0172145	0.0274822	-0.00726589	-0.0429019	0.0574005	0.141668	0.122585	0.110097	0.0561592	0.131364	0.131364	0.00707824	0.614978	0.0760657	0.284345	0.0665329
Serotransferrin OS=Mus musculus GN=Tf PE=1 SV=1 - [TRFE_MOUSE]	Q921I1	-0.0297573	-0.0697214	-0.0679658	0.0575652	0.1597	0.0888184	0.06151	-0.0335415	0.0698543	-0.0856397	0.0560758	-0.317843	-0.10163	0.262237	-0.0297573	-0.111099	-0.0679658	-0.00885461	0.1597	-0.0186855	0.06151	0.195898	0.0698543	0.0560758	0.0277872	0.0277872	-0.0230784	0.620513	0.0805584	0.144155	0.100536
Ras-related protein Rab-5A OS=Mus musculus GN=Rab5a PE=1 SV=1 - [RAB5A_MOUSE]	Q9CQD1	-0.0459565	0.0148361	0.0193636	-0.0151464	0.0273855	0.0220552	0.125851	0.214198	0.0723571	-0.025249	0.0560581	-0.61876	-0.110521	0.262237	-0.0459565	-0.0564215	0.0193636	0.0312783	0.0273855	0.00260563	0.125851	0.160943	0.0723571	0.0560581	-0.0566332	-0.0566332	-0.0170084	0.497901	0.0576384	0.283748	0.0830073
Stathmin OS=Mus musculus GN=Stmn1 PE=1 SV=2 - [STMN1_MOUSE]	P54227	0.00518259	0.141655	0.0584425	-0.0213515	0.0609398	-0.108556	-0.1244	-0.033968	-0.0214635	-0.0129297	0.0556544	0.610482	0.0901628	0.270335	0.00518259	-0.028133	0.0584425	-0.0493088	0.0609398	-0.0588711	-0.1244	-0.185865	-0.0214635	0.0556544	-0.17739	-0.17739	-0.107341	0.232431	0.072101	0.265009	0.0676386
Rap guanine nucleotide exchange factor 4 OS=Mus musculus GN=Rapgef4 PE=1 SV=1 - [RPGF4_MOUSE]	Q9EQZ6	0.0835832	-0.0185471	-0.049875	-0.00352766	0.00466388	0.064648	0.123755	0.0408477	0.0152924	0.0504949	0.0556265	-0.0914223	-0.0317587	0.351074	0.0835832	-0.130474	-0.049875	0.102852	0.00466388	-0.0533227	0.123755	-0.0208212	0.0152924	0.0556265	-0.167524	-0.167524	-0.0847641	0.488596	0.0617852	0.0579848	0.0962586
Staphylococcal nuclease domain-containing protein 1 OS=Mus musculus GN=Snd1 PE=1 SV=1 - [SND1_MOUSE]	Q78PY7	0.0404772	0.0293451	-0.0403075	0.0350344	-0.00332095	0.0390266	-0.00557301	0.0522091	0.0356303	0.0385292	0.0551095	-0.158343	-0.00770238	0.441469	0.0404772	-0.0795617	-0.0403075	-0.0248077	-0.00332095	0.0041146	-0.00557301	-0.0271405	0.0356303	0.0551095	-0.068874	-0.068874	-0.0333054	0.494613	0.0360296	0.0808465	0.0570683
Triple functional domain protein OS=Mus musculus GN=Trio PE=1 SV=3 - [TRIO_MOUSE]	Q0KL02	0.12379	-0.0602347	-0.0284868	-0.0201497	0.0456606	0.0110722	0.1417	0.0252214	0.0320662	0.0346962	0.0550623	-0.193444	-0.0954385	0.262237	0.12379	-0.0844426	-0.0284868	0.0933043	0.0456606	-0.0805132	0.1417	-0.0519235	0.0320662	0.0550623	-0.0599957	-0.0599957	-0.0894577	0.488596	0.0625592	0.0855103	0.0696343
Pcdh1 protein (Fragment) OS=Mus musculus GN=Pcdh1 PE=2 SV=1 - [Q8QZT6_MOUSE]|Protein Pcdh1 OS=Mus musculus GN=Pcdh1 PE=4 SV=1 - [E0CXD4_MOUSE]	E0CXD4	-0.00548191	-0.153603	-0.0435586	-0.0923182	0.0958987	0.000960723	-0.215494	-0.0197132	-0.00324624	0.147615	0.055	-0.274632	-0.0458014	0.363925	-0.00548191	0.256683	-0.0435586	-0.220116	0.0958987	0.161535	-0.215494	0.167615	-0.00324624	0.055	-0.0516081	-0.0516081	0.104242	0.606131	0.108	0.144325	0.182152
Bifunctional purine biosynthesis protein PURH OS=Mus musculus GN=Atic PE=1 SV=2 - [PUR9_MOUSE]	Q9CWJ9	-0.133218	-0.0746138	0.0813225	-0.0146661	-0.00949663	0.0761708	-0.00673278	0.0245205	-0.0385794	-0.0683057	0.0548163	-0.267114	-0.0453534	0.313777	-0.133218	0.0982842	0.0813225	-0.0349237	-0.00949663	0.0111405	-0.00673278	0.12096	-0.0385794	0.0548163	0.175645	0.175645	0.0712973	0.491483	0.0755517	0.118915	0.0811906
Metabotropic glutamate receptor 2 OS=Mus musculus GN=Grm2 PE=1 SV=2 - [GRM2_MOUSE]|Metabotropic glutamate receptor 2 OS=Mus musculus GN=Grm2 PE=2 SV=2 - [GRM2_MOUSE]	Q14BI2	-0.100207	0.0797359	0.0919925	-0.0656639	-0.0277056	0.0276046	0.0802954	0.0169598	0.0251074	-0.0641132	0.0547981	-0.253385	-0.0638571	0.285395	-0.100207	-0.00565198	0.0919925	-0.0507155	-0.0277056	0.0506107	0.0802954	0.0659615	0.0251074	0.0547981	0.242761	0.242761	0.00171664	0.996703	0.0731818	0.117359	0.136955
Signal peptidase complex catalytic subunit SEC11C OS=Mus musculus GN=Sec11c PE=2 SV=3 - [SC11C_MOUSE]	Q9D8V7	0.25003	-0.0916678	0.0972639	-0.226215	-0.0489204	0.0578815	0.137802	0.0391446	0.12439	-0.087379	0.0545183	-0.186566	-0.184981	0.262237	0.25003	-0.190692	0.0972639	0.016105	-0.0489204	0.136215	0.137802	-0.187258	0.12439	0.0545183	0.0663338	0.0663338	-0.122561	0.529944	0.0987403	0.114975	0.136934
Serine--tRNA ligase, cytoplasmic OS=Mus musculus GN=Sars PE=2 SV=3 - [SYSC_MOUSE]	P26638	0.134509	-0.0140883	-0.0203676	-0.0541422	-0.0369228	-0.0168617	0.0800764	-0.0285625	0.0520586	-0.042769	0.0545175	-0.023773	-0.0740113	0.262237	0.134509	-0.0211128	-0.0203676	0.0472736	-0.0369228	-0.0182876	0.0800764	-0.0313186	0.0520586	0.0545175	-0.0706353	-0.0706353	-0.0579244	0.488596	0.0638133	0.0155726	0.039816
Phenylalanine--tRNA ligase alpha subunit OS=Mus musculus GN=Farsa PE=2 SV=1 - [SYFA_MOUSE]	Q8C0C7	-0.182932	0.109745	0.0354822	0.011063	-0.0382765	-0.0102798	0.0515719	0.0540607	-0.0729	0.0853513	0.0543136	0.229327	0.105335	0.262237	-0.182932	-0.00200789	0.0354822	0.0465608	-0.0382765	0.0306454	0.0515719	-0.070509	-0.0729	0.0543136	-0.306174	-0.306174	-0.0289641	0.996703	0.0929774	0.0857757	0.13014
Vesicle-associated membrane protein-associated protein A OS=Mus musculus GN=Vapa PE=1 SV=2 - [VAPA_MOUSE]	Q9WV55	-0.0267473	-0.0249885	0.0236138	0.0139191	-0.0311957	0.0353019	0.181327	0.0956738	0.131468	0.0517138	0.0542168	-0.617387	-0.129742	0.262237	-0.0267473	-0.00721253	0.0236138	0.0112136	-0.0311957	0.00609572	0.181327	0.112962	0.131468	0.0542168	0.0438598	0.0438598	-0.0365995	0.488596	0.08591	0.269051	0.0559743
Regulatory-associated protein of mTOR OS=Mus musculus GN=Rptor PE=1 SV=1 - [RPTOR_MOUSE]	Q8K4Q0	-0.0986609	0.100818	0.116004	-0.037251	0.0272198	-0.0777187	0.0848706	0.0935593	0.211242	-0.0500356	0.0540902	-0.206126	-0.0952531	0.262237	-0.0986609	-0.00863331	0.116004	0.012929	0.0272198	-0.034707	0.0848706	0.0563764	0.211242	0.0540902	-0.132376	-0.132376	-0.10213	0.488596	0.102675	0.115004	0.0730496
General vesicular transport factor p115 OS=Mus musculus GN=Uso1 PE=1 SV=2 - [USO1_MOUSE]	Q9Z1Z0	-0.0720003	0.0112083	0.06765	0.0420517	0.0336246	0.0382887	0.0885794	-0.00790372	-0.0460447	-0.044938	0.0536421	-0.334727	-0.0702451	0.274447	-0.0720003	0.00069564	0.06765	-0.148017	0.0336246	0.0264983	0.0885794	0.150151	-0.0460447	0.0536421	0.04242	0.04242	0.00751963	0.996703	0.0649801	0.143443	0.101856
AP-2 complex subunit alpha-2 OS=Mus musculus GN=Ap2a2 PE=1 SV=2 - [AP2A2_MOUSE]	P17427	-0.0330633	-0.0384343	0.0143001	0.026835	-0.004888	0.0476266	0.140592	0.102048	0.140093	-0.0119078	0.0534507	-0.629071	-0.135565	0.262237	-0.0330633	0.00486648	0.0143001	-0.0179757	-0.004888	0.000733091	0.140592	0.113869	0.140093	0.0534507	0.0538829	0.0538829	-0.0196776	0.488596	0.0741673	0.271514	0.0477874
T-complex protein 1 subunit delta OS=Mus musculus GN=Cct4 PE=1 SV=3 - [TCPD_MOUSE]	P80315	0.0558333	-0.0111795	-0.0248966	0.00568624	-0.0449753	0.0632274	0.0794377	0.0328409	0.0353206	-0.012378	0.0532585	-0.108931	-0.0307853	0.332537	0.0558333	-0.0629021	-0.0248966	0.0286332	-0.0449753	-0.00942663	0.0794377	0.0102579	0.0353206	0.0532585	-0.104314	-0.104314	-0.0462038	0.491483	0.049402	0.0584726	0.0520212
CDGSH iron-sulfur domain-containing protein 1 OS=Mus musculus GN=Cisd1 PE=1 SV=1 - [CISD1_MOUSE]	Q91WS0	-0.0638042	-0.0149891	-0.00227105	0.058614	-0.0344498	0.0674641	0.0523219	0.0370657	0.0378428	-0.00920788	0.0528502	-0.101515	-0.000842981	0.476483	-0.0638042	-0.000967159	-0.00227105	-0.02862	-0.0344498	0.0190233	0.0523219	0.00948102	0.0378428	0.0528502	-0.131508	-0.131508	-0.0204019	0.518468	0.0488361	0.0628364	0.0636796
MKIAA0897 protein (Fragment) OS=Mus musculus GN=Ppfia4 PE=2 SV=1 - [Q69ZW5_MOUSE]	Q69ZW5	0.298113	-0.135974	-0.0637786	-0.153176	-0.0747916	0.0955025	0.083129	-0.0729627	0.0742067	-0.0377618	0.0522852	0.226161	-0.0745625	0.302421	0.298113	-0.0771604	-0.0637786	0.0811675	-0.0747916	0.0300982	0.083129	-0.0434279	0.0742067	0.0522852	-0.295438	-0.295438	-0.110019	0.549296	0.134885	0.146936	0.133191
Aquaporin-4 OS=Mus musculus GN=Aqp4 PE=2 SV=2 - [AQP4_MOUSE]	P55088	-0.0632538	0.016953	0.00549687	-0.0570344	-0.0944807	0.165403	0.0655575	0.0539252	0.117875	0.0140913	0.0522167	-0.488241	-0.0630524	0.319082	-0.0632538	-0.0130265	0.00549687	-0.0701455	-0.0944807	0.110088	0.0655575	0.105051	0.117875	0.0522167	0.0971024	0.0971024	0.0213464	0.634214	0.0808916	0.227108	0.0781388
Rap1 GTPase-activating protein 1 OS=Mus musculus GN=Rap1gap PE=1 SV=2 - [RPGP1_MOUSE]	A2ALS5	-0.00402384	-0.0659865	-0.0244851	-0.0065126	-0.0791676	0.0189592	-0.0583771	-0.0418455	-0.00384804	-0.0914372	0.0521826	-0.116243	-0.0308912	0.333383	-0.00402384	0.113758	-0.0244851	-0.0704089	-0.0791676	0.117867	-0.0583771	0.0100681	-0.00384804	0.0521826	0.103826	0.103826	0.0897507	0.488596	0.0463018	0.0511317	0.0829255
Myosin-9 OS=Mus musculus GN=Myh9 PE=1 SV=4 - [MYH9_MOUSE]	Q8VDD5	-0.0335674	-0.0663958	-0.00398253	0.0252303	-0.0106208	0.0617333	-0.00770986	0.0521845	0.039103	-0.032763	0.0521454	-0.186141	-0.0302532	0.334282	-0.0335674	-0.00938657	-0.00398253	0.0254331	-0.0106208	0.0115566	-0.00770986	0.019173	0.039103	0.0521454	0.104399	0.104399	0.0125693	0.518468	0.0327249	0.0935317	0.0484171
Pcdh1 protein (Fragment) OS=Mus musculus GN=Pcdh1 PE=2 SV=1 - [Q8QZT6_MOUSE]|Protein Pcdh1 (Fragment) OS=Mus musculus GN=Pcdh1 PE=4 SV=1 - [F7BJK1_MOUSE]	F7BJK1	-0.0332674	0.0186156	-0.0498609	0.082056	0.0510561	0.0163563	-0.0511946	0.0531931	-0.00352406	-0.0449887	0.051914	-0.266808	-0.0177832	0.41329	-0.0332674	-0.0284188	-0.0498609	-0.0765348	0.0510561	0.0199979	-0.0511946	0.0419542	-0.00352406	0.051914	0.16469	0.16469	0.0352216	0.491483	0.0475924	0.126528	0.0821681
Serine/threonine-protein phosphatase 2A activator OS=Mus musculus GN=Ppp2r4 PE=1 SV=1 - [PTPA_MOUSE]	P58389	-0.0144299	-0.0281705	0.0447999	-0.0101655	0.00892219	-0.013355	0.0701421	0.0324485	-0.0136399	-0.0460968	0.0514091	-0.0439028	-0.0427409	0.262237	-0.0144299	0.0301605	0.0447999	0.0170895	0.00892219	-0.0348513	0.0701421	0.0294588	-0.0136399	0.0514091	-0.0474965	-0.0474965	-0.0308608	0.488596	0.0358671	0.0289537	0.035622
AP-2 complex subunit alpha-1 OS=Mus musculus GN=Ap2a1 PE=1 SV=1 - [AP2A1_MOUSE]	P17426	-0.054706	0.00310717	0.00699769	0.0223236	-0.0127453	0.0498828	0.103161	0.0332856	0.120825	0.00323809	0.0509053	-0.506275	-0.101479	0.262237	-0.054706	-0.0189189	0.00699769	0.00430578	-0.0127453	-0.000246952	0.103161	0.0928757	0.120825	0.0509053	0.0797991	0.0797991	-0.00573947	0.516354	0.0683701	0.216563	0.0457439
Hexokinase-1 OS=Mus musculus GN=Hk1 PE=1 SV=3 - [HXK1_MOUSE]	P17710	-0.0123413	-0.0493919	0.00967298	0.029656	-0.00921497	0.0360288	0.203386	0.13625	0.175271	0.0350717	0.050661	-0.621157	-0.141829	0.262237	-0.0123413	-0.0178134	0.00967298	0.0098186	-0.00921497	0.00358502	0.203386	0.0874131	0.175271	0.050661	-0.10881	-0.10881	-0.0668876	0.488596	0.0958551	0.275289	0.0657586
Fatty acid synthase OS=Mus musculus GN=Fasn PE=1 SV=2 - [FAS_MOUSE]	P19096	-0.00949008	-0.0434037	-0.0224782	-0.0197947	0.00577955	0.00931085	0.081006	0.0419786	0.0397885	-0.00878965	0.0506262	-0.352034	-0.0863274	0.262237	-0.00949008	0.00755091	-0.0224782	0.0311993	0.00577955	0.0413261	0.081006	0.0743353	0.0397885	0.0506262	0.0739069	0.0739069	0.0137115	0.507496	0.0395511	0.144896	0.0319399
NADH dehydrogenase [ubiquinone] 1 alpha subcomplex subunit 9, mitochondrial OS=Mus musculus GN=Ndufa9 PE=1 SV=2 - [NDUA9_MOUSE]	Q9DC69	-0.0433156	-0.0612673	-0.0166564	0.0422013	-0.0245977	-0.0498569	0.100511	0.0893623	0.114133	0.031087	0.0506058	-0.514362	-0.107253	0.262237	-0.0433156	0.050935	-0.0166564	0.0184537	-0.0245977	0.084104	0.100511	0.137577	0.114133	0.0506058	-0.000638928	-0.000638928	0.0169129	0.522004	0.0678343	0.221738	0.0560996
Myelin basic protein OS=Mus musculus GN=Mbp PE=1 SV=2 - [MBP_MOUSE]	P04370	0.0532704	-0.227568	0.289649	-0.181529	0.0324273	-0.0520578	-0.321412	-0.0988366	-0.184167	-0.0047424	0.0505789	-0.114553	-0.0999389	0.299464	0.0532704	0.00152184	0.289649	0.156909	0.0324273	-0.0726226	-0.321412	0.132909	-0.184167	0.0505789	0.675016	0.675016	0.139766	0.996703	0.212843	0.0818028	0.291678
ADP-ribosylation factor 3 OS=Mus musculus GN=Arf3 PE=2 SV=2 - [ARF3_MOUSE]	P61205	-0.0765091	-0.0223736	0.0666774	-0.0623738	0.0172308	0.032774	0.165594	0.177443	0.0604737	-0.0271875	0.0505695	-0.980668	-0.194404	0.262237	-0.0765091	0.0198861	0.0666774	-0.0136406	0.0172308	0.0383288	0.165594	0.148719	0.0604737	0.0505695	0.282239	0.282239	0.0523856	0.491483	0.0784678	0.417045	0.108849
Alpha-actinin-4 OS=Mus musculus GN=Actn4 PE=1 SV=1 - [ACTN4_MOUSE]	P57780	-0.0656969	0.0195294	-0.0306798	0.0133611	-0.0221098	0.0413436	0.0148102	0.0510437	0.0759758	0.00748234	0.0505441	-0.352196	-0.0403799	0.337667	-0.0656969	-0.0177256	-0.0306798	0.0104859	-0.0221098	0.0514921	0.0148102	0.0701438	0.0759758	0.0505441	0.11425	0.11425	0.0289582	0.494613	0.0533021	0.15553	0.0559194
Oxysterol-binding protein 1 OS=Mus musculus GN=Osbp PE=1 SV=3 - [OSBP1_MOUSE]	Q3B7Z2	-0.117719	0.0690506	0.0129763	0.236073	-0.0353903	-0.195215	0.0399894	0.0249075	0.0278031	0.0307636	0.0502863	-0.277723	-0.0150148	0.433624	-0.117719	0.101941	0.0129763	-0.121607	-0.0353903	0.0498896	0.0399894	0.0662163	0.0278031	0.0502863	0.00305338	0.00305338	0.026042	0.561998	0.0634011	0.187194	0.0778023
Copine-6 OS=Mus musculus GN=Cpne6 PE=1 SV=1 - [CPNE6_MOUSE]	Q9Z140	-0.0150508	0.0410054	0.0161081	0.0780975	-0.0152621	0.0446482	0.085878	0.089959	0.038783	0.043773	0.050202	-0.354411	-0.0362643	0.350475	-0.0150508	-0.0282959	0.0161081	-0.101337	-0.0152621	-0.0199135	0.085878	0.075933	0.038783	0.050202	-0.102467	-0.102467	-0.0440647	0.488596	0.0395385	0.170206	0.0789593
PEX5-related protein OS=Mus musculus GN=Pex5l PE=1 SV=2 - [PEX5R_MOUSE]	Q8C437	-0.0763838	-0.00629332	0.0258589	-0.0325453	0.0808368	0.0184652	-0.0250055	0.000934391	-0.0540655	0.0369231	0.0501867	0.0426235	0.00977998	0.419133	-0.0763838	-0.0435509	0.0258589	-0.0206978	0.0808368	0.0543103	-0.0250055	-0.0296514	-0.0540655	0.0501867	0.0018163	0.0018163	-0.0104938	0.494234	0.0618134	0.0283498	0.0349019
Rap guanine nucleotide exchange factor 2 OS=Mus musculus GN=Rapgef2 PE=1 SV=2 - [RPGF2_MOUSE]	Q8CHG7	0.0406378	0.00893737	0.00900268	0.00392707	-0.0189145	0.0283602	0.0317993	0.0508047	0.0614723	-0.00367899	0.0501347	-0.129776	-0.0359264	0.286276	0.0406378	-0.0124395	0.00900268	-0.0138957	-0.0189145	-0.0456154	0.0317993	0.0430642	0.0614723	0.0501347	-0.106198	-0.106198	-0.0511397	0.488596	0.0294622	0.0633248	0.0502624
4-aminobutyrate aminotransferase, mitochondrial OS=Mus musculus GN=Abat PE=1 SV=1 - [GABT_MOUSE]	P61922	-0.105871	-0.0492812	-0.05083	0.0685594	-0.0187198	-0.0226032	0.0452631	0.0189813	0.00317389	-0.0077468	0.0501335	-0.36742	-0.0471101	0.310116	-0.105871	0.00632226	-0.05083	0.113268	-0.0187198	0.0591556	0.0452631	0.07741	0.00317389	0.0501335	0.130717	0.130717	0.0855353	0.36582	0.0595494	0.155895	0.0450825
Disks large homolog 4 OS=Mus musculus GN=Dlg4 PE=1 SV=1 - [DLG4_MOUSE]	Q62108	-0.0724494	0.0313201	0.00757747	0.0336653	-0.00239113	0.0205607	0.105626	0.0735723	0.076963	0.0314717	0.0498118	-0.360475	-0.0558372	0.285364	-0.0724494	-0.0370271	0.00757747	0.0228794	-0.00239113	-0.00413544	0.105626	0.0466259	0.076963	0.0498118	-0.0371361	-0.0371361	-0.026732	0.488596	0.0637627	0.163751	0.0335982
LisH domain and HEAT repeat-containing protein KIAA1468 OS=Mus musculus GN=Kiaa1468 PE=1 SV=1 - [K1468_MOUSE]	Q148V7	0.0574978	0.0178703	-0.132315	-0.0200188	0.0754339	0.0713917	0.0528216	0.0296814	0.0706372	0.0563289	0.0495592	-0.350101	-0.0614137	0.281439	0.0574978	-0.0758444	-0.132315	-0.00355394	0.0754339	0.00953851	0.0528216	0.0289016	0.0706372	0.0495592	0.110149	0.110149	-0.0254036	0.522004	0.0796425	0.158817	0.0648858
Dynamin-like 120 kDa protein, mitochondrial OS=Mus musculus GN=Opa1 PE=1 SV=1 - [OPA1_MOUSE]	P58281	-0.0624299	0.0453157	-0.0532196	0.04696	0.00622397	0.036121	0.0413368	0.0543353	-0.0532911	-0.0489794	0.0492043	0.0377153	0.0406072	0.274574	-0.0624299	0.00616886	-0.0532196	-0.0146514	0.00622397	-0.0104885	0.0413368	0.0153792	-0.0532911	0.0492043	-0.0884217	-0.0884217	-0.00451947	0.543545	0.0507347	0.0385669	0.0369526
Tyrosine--tRNA ligase, cytoplasmic OS=Mus musculus GN=Yars PE=2 SV=3 - [SYYC_MOUSE]	Q91WQ3	-0.306097	-0.00189361	0.0187658	-0.0143373	0.0254756	0.154672	-0.0145903	0.032685	-0.0635255	-0.0396248	0.0491786	0.0418637	0.0773596	0.262237	-0.306097	0.019977	0.0187658	0.0816592	0.0254756	0.0217778	-0.0145903	-0.0237591	-0.0635255	0.0491786	0.00468975	0.00468975	0.0680366	0.488596	0.132113	0.0685775	0.034644
Reticulon-1 OS=Mus musculus GN=Rtn1 PE=1 SV=1 - [RTN1_MOUSE]	Q8K0T0	-0.037566	-0.0457072	-0.000776927	0.0516101	0.0405877	0.0306738	0.111266	0.112762	0.141819	0.0291348	0.0491565	-0.642676	-0.128115	0.262237	-0.037566	0.0318841	-0.000776927	-0.0757424	0.0405877	0.00503671	0.111266	0.16453	0.141819	0.0491565	-0.00854656	-0.00854656	-0.0241283	0.491483	0.0671063	0.281558	0.0793491
Cytochrome c oxidase subunit 2 OS=Mus musculus GN=Mtco2 PE=1 SV=1 - [COX2_MOUSE]	P00405	0.0488945	-0.055678	-0.0307657	0.054985	-0.0664193	0.0148242	0.105681	0.106473	0.0917502	0.0684241	0.0490461	-0.620929	-0.105015	0.269232	0.0488945	-0.0584185	-0.0307657	0.0526748	-0.0664193	0.039903	0.105681	0.117178	0.0917502	0.0490461	0.136242	0.136242	0.00592107	0.678463	0.0681095	0.274527	0.0823043
ATPase inhibitor, mitochondrial OS=Mus musculus GN=Atpif1 PE=2 SV=2 - [ATIF1_MOUSE]	O35143	0.124701	0.249233	0.16126	0.156253	0.17826	0.0816923	-0.0886869	-0.057603	-0.211632	0.0840821	0.0488479	0.88602	0.197821	0.262237	0.124701	0.107971	0.16126	-0.379035	0.17826	-0.680336	-0.0886869	-0.126494	-0.211632	0.0488479	-0.540296	-0.540296	-0.304197	0.572878	0.155453	0.335294	0.313947
60S ribosomal protein L23a OS=Mus musculus GN=Rpl23a PE=1 SV=1 - [RL23A_MOUSE]	P62751	0.0960382	-0.0136155	-0.0866373	0.0294637	0.0251967	0.0567738	0.0151893	-0.0381442	-0.00505725	-0.00992547	0.0487507	0.333179	0.0440418	0.337667	0.0960382	-0.123287	-0.0866373	0.0740971	0.0251967	-0.0580302	0.0151893	-0.0659453	-0.00505725	0.0487507	-0.272475	-0.272475	-0.090782	0.491483	0.0608945	0.13821	0.117259
Ubiquitin carboxyl-terminal hydrolase 5 OS=Mus musculus GN=Usp5 PE=1 SV=1 - [UBP5_MOUSE]	P56399	-0.0605806	0.0335945	-0.0189973	0.0471825	0.0163394	0.0206134	0.0503745	0.0658372	0.0167968	0.0238175	0.0485066	-0.276704	-0.0230163	0.384864	-0.0605806	-0.00771688	-0.0189973	-0.0211441	0.0163394	-0.00929099	0.0503745	0.0205714	0.0167968	0.0485066	0.0248234	0.0248234	-0.00320335	0.507227	0.0424551	0.129633	0.0206067
T-complex protein 1 subunit theta OS=Mus musculus GN=Cct8 PE=1 SV=3 - [TCPQ_MOUSE]	P42932	-0.0164252	-0.00484162	0.00198863	-0.0168553	0.0232293	0.0373666	0.0750305	0.0274105	0.0658988	0.0209987	0.0481806	-0.329059	-0.0771471	0.262237	-0.0164252	-0.00557033	0.00198863	-0.0349355	0.0232293	0.0160434	0.0750305	0.0331172	0.0658988	0.0481806	0.0213731	0.0213731	-0.0218043	0.488596	0.036275	0.141048	0.0271485
Dipeptidyl aminopeptidase-like protein 6 OS=Mus musculus GN=Dpp6 PE=1 SV=1 - [DPP6_MOUSE]	Q9Z218	-0.0729954	-0.0132392	-0.0379689	0.0330742	0.0056054	0.015065	0.0772339	0.12751	0.0693899	-0.00504711	0.0479859	-0.504834	-0.072787	0.280874	-0.0729954	0.0482464	-0.0379689	-0.00445702	0.0056054	0.0266694	0.0772339	0.0947499	0.0693899	0.0479859	0.0824439	0.0824439	0.0281616	0.491483	0.0609203	0.224729	0.039578
6-phosphofructokinase type C OS=Mus musculus GN=Pfkp PE=1 SV=1 - [K6PP_MOUSE]	Q9WUA3	-0.0558853	-0.00943172	0.0229318	0.0401664	0.00948429	0.0266269	0.0980498	0.0364918	0.0546168	-0.0384352	0.0478268	-0.325527	-0.0745222	0.262237	-0.0558853	-0.029785	0.0229318	-0.022347	0.00948429	0.0182397	0.0980498	0.0811668	0.0546168	0.0478268	0.0118538	0.0118538	-0.0139898	0.488596	0.0517691	0.140733	0.0403899
Eukaryotic translation initiation factor 2 subunit 1 OS=Mus musculus GN=Eif2s1 PE=1 SV=3 - [IF2A_MOUSE]	Q6ZWX6	-0.131918	0.0555422	-0.00548161	-0.0233291	-0.0218115	0.0266297	-0.0400507	-0.105885	0.0304171	0.0145549	0.0477812	0.00897206	0.0162579	0.399574	-0.131918	-0.00308213	-0.00548161	-0.0162693	-0.0218115	0.11972	-0.0400507	-0.0233591	0.0304171	0.0477812	0.0319483	0.0319483	0.0442736	0.488596	0.063683	0.0561252	0.0528362
Actin-related protein 2 OS=Mus musculus GN=Actr2 PE=1 SV=1 - [ARP2_MOUSE]	P61161	-0.0595619	-0.03804	0.0164619	0.0075363	-0.00277643	0.0280554	0.113304	0.0719453	0.058025	0.0147081	0.047699	-0.548423	-0.106228	0.262237	-0.0595619	0.0350039	0.0164619	-0.0671955	-0.00277643	0.0805162	0.113304	0.111438	0.058025	0.047699	0.109828	0.109828	0.0196524	0.522004	0.0588377	0.233467	0.06789
GTPase KRas OS=Mus musculus GN=Kras PE=1 SV=1 - [RASK_MOUSE]	P32883	0.104449	-0.00393882	-0.00684361	-0.0840653	0.0223331	0.0268066	0.119983	0.0417026	0.0270151	0.0269627	0.0474719	-0.0509403	-0.0596469	0.262237	0.104449	-0.0603462	-0.00684361	0.104684	0.0223331	-0.103079	0.119983	-0.0193784	0.0270151	0.0474719	-0.106086	-0.106086	-0.0975576	0.488596	0.0497174	0.0500942	0.0801791
MAP kinase-activating death domain protein OS=Mus musculus GN=Madd PE=1 SV=2 - [MADD_MOUSE]	Q80U28	0.0947839	-0.0352242	-0.0180996	-0.0414519	0.00699655	-0.00581259	0.117449	0.033683	0.0811431	0.0194486	0.0474195	-0.307259	-0.111051	0.262237	0.0947839	0.0278149	-0.0180996	0.0174632	0.00699655	-0.0464703	0.117449	0.0184126	0.0811431	0.0474195	-0.0482777	-0.0482777	-0.0537946	0.488596	0.0526714	0.126514	0.038321
Hippocalcin-like protein 4 OS=Mus musculus GN=Hpcal4 PE=2 SV=3 - [HPCL4_MOUSE]	Q8BGZ1	-0.0558894	-0.0535564	-0.00581978	-0.0348734	0.0412136	0.122332	0.173743	0.131239	0.11853	0.00177265	0.0472858	-0.206165	-0.0597193	0.274574	-0.0558894	-0.0103137	-0.00581978	-0.0113101	0.0412136	0.00821737	0.173743	0.0444486	0.11853	0.0472858	-0.276905	-0.276905	-0.0998124	0.488596	0.0828989	0.125318	0.115808
Mitochondrial import receptor subunit TOM70 OS=Mus musculus GN=Tomm70a PE=1 SV=2 - [TOM70_MOUSE]	Q9CZW5	-0.0562556	-0.013581	-0.00298833	0.0243585	0.0139144	0.0456655	0.102883	0.098774	0.0629316	0.0483146	0.0472519	-0.350584	-0.052465	0.286276	-0.0562556	-0.0138582	-0.00298833	0.00785012	0.0139144	-0.00510536	0.102883	0.0607286	0.0629316	0.0472519	-0.100971	-0.100971	-0.0314037	0.488596	0.0555987	0.163865	0.054831
Annexin A7 OS=Mus musculus GN=Anxa7 PE=2 SV=2 - [ANXA7_MOUSE]	Q07076	-0.00876818	0.0407236	-0.0457027	-0.0192603	0.080927	0.0106383	-0.0346686	-0.000521067	-0.021494	-0.0347594	0.0472302	0.228389	0.0346144	0.335724	-0.00876818	-0.0780232	-0.0457027	0.121094	0.080927	-0.101628	-0.0346686	-0.0488254	-0.021494	0.0472302	-0.131752	-0.131752	-0.0433762	0.522004	0.0501163	0.0970147	0.0905705
Syntaxin-1A OS=Mus musculus GN=Stx1a PE=1 SV=3 - [STX1A_MOUSE]	O35526	-0.0361275	-0.0420026	-0.0297827	0.0178303	-0.0168804	0.0457257	0.11584	0.0415964	0.105255	0.0301414	0.0468814	-0.471	-0.0938159	0.262237	-0.0361275	0.0217297	-0.0297827	-0.0117623	-0.0168804	0.0512696	0.11584	0.0724933	0.105255	0.0468814	0.0378646	0.0378646	0.00122273	0.546059	0.0684938	0.202423	0.0289434
T-complex protein 1 subunit alpha OS=Mus musculus GN=Tcp1 PE=1 SV=3 - [TCPA_MOUSE]	P11983	-0.0424776	0.0148157	0.0959238	-0.0409045	0.000323838	0.0521206	-0.0151879	0.0329311	0.0265427	0.0358263	0.0468056	-0.0354903	-0.00877193	0.433212	-0.0424776	0.0192502	0.0959238	-0.0516915	0.000323838	-0.0473605	-0.0151879	-0.0362558	0.0265427	0.0468056	0.01475	0.01475	-0.0471933	0.488596	0.0490789	0.039117	0.0369327
Cytoskeleton-associated protein 5 OS=Mus musculus GN=Ckap5 PE=2 SV=1 - [CKAP5_MOUSE]	A2AGT5	-0.0736401	-0.0171416	0.0592669	0.0194516	0.0261958	-0.0888213	0.00130568	0.050492	0.10541	0.113627	0.0467649	-0.14259	-0.038381	0.313777	-0.0736401	0.106207	0.0592669	-0.00250163	0.0261958	-0.0290169	0.00130568	-0.0557346	0.10541	0.0467649	-0.107934	-0.107934	-0.0442706	0.497901	0.0606092	0.0934345	0.0711837
Protein TANC1 OS=Mus musculus GN=Tanc1 PE=2 SV=2 - [TANC1_MOUSE]	Q0VGY8	0.166896	-0.19002	-0.232096	-0.0952784	-0.0587977	0.175424	-0.096797	0.120572	0.0647584	-0.00471287	0.0467138	-0.288605	-0.0288831	0.420812	0.166896	-0.103449	-0.232096	0.22482	-0.0587977	0.112502	-0.096797	0.129249	0.0647584	0.0467138	0.155495	0.155495	0.0835443	0.996703	0.140665	0.179164	0.145072
Hepatocyte cell adhesion molecule OS=Mus musculus GN=Hepacam PE=1 SV=2 - [HECAM_MOUSE]	Q640R3	-0.102426	-0.0442784	0.00361662	-0.0131723	-0.0427061	0.0214674	-0.00710977	0.0562993	0.0390276	0.0975168	0.0465655	-0.583038	-0.0670289	0.333256	-0.102426	0.0464806	0.00361662	0.0501873	-0.0427061	0.0808309	-0.00710977	0.228802	0.0390276	0.0465655	0.34432	0.34432	0.098545	0.546059	0.0555119	0.252641	0.192389
Elongation factor 2 OS=Mus musculus GN=Eef2 PE=1 SV=2 - [EF2_MOUSE]	P58252	-0.0534412	0.0172959	-0.0245979	0.00747499	0.0110183	0.0513849	0.0694276	0.0270395	0.0406146	0.0390377	0.0465249	-0.287226	-0.0390899	0.31208	-0.0534412	-0.0307629	-0.0245979	-0.0224236	0.0110183	0.0440514	0.0694276	0.0561924	0.0406146	0.0465249	-0.0293771	-0.0293771	-0.00568329	0.518468	0.0466483	0.129804	0.0408025
Protein NDRG2 OS=Mus musculus GN=Ndrg2 PE=1 SV=1 - [NDRG2_MOUSE]	Q9QYG0	-0.037787	0.00970344	-0.0334731	3.37e-06	0.00896451	-0.0314726	0.022223	-0.056374	-0.000663989	-0.0357693	0.0462619	0.045266	-0.0123614	0.412335	-0.037787	-0.000429017	-0.0334731	0.0830349	0.00896451	0.00145546	0.022223	0.00767728	-0.000663989	0.0462619	-0.0740588	-0.0740588	0.00959873	0.522004	0.0324285	0.036894	0.0526144
Calmodulin OS=Mus musculus GN=Calm1 PE=1 SV=2 - [CALM_MOUSE]	P62204	-0.03579	0.130903	0.0256446	0.0633919	0.0420333	-0.0639602	-0.166689	-0.0647851	-0.0745557	0.107959	0.0462483	0.769434	0.184342	0.262237	-0.03579	-0.0766632	0.0256446	-0.0366749	0.0420333	-0.0488849	-0.166689	-0.154163	-0.0745557	0.0462483	-0.407393	-0.407393	-0.102788	0.488596	0.0833715	0.311428	0.14222
Delta-1-pyrroline-5-carboxylate synthase OS=Mus musculus GN=Aldh18a1 PE=1 SV=2 - [P5CS_MOUSE]	Q9Z110	-0.351982	-0.061047	0.082215	-0.00985778	0.0139567	0.0307238	0.0371952	0.0627978	-0.0307481	0.0588464	0.0461735	-0.261926	0.00378771	0.47199	-0.351982	0.0900311	0.082215	0.0816786	0.0139567	0.124281	0.0371952	-0.0462999	-0.0307481	0.0461735	0.161755	0.161755	0.097807	0.488596	0.160265	0.122761	0.0833932
Mitochondrial import inner membrane translocase subunit TIM44 OS=Mus musculus GN=Timm44 PE=1 SV=2 - [TIM44_MOUSE]|Mitochondrial import inner membrane translocase subunit TIM44 OS=Mus musculus GN=Timm44 PE=2 SV=2 - [TIM44_MOUSE]	O35857	0.530302	-0.0105975	-0.148828	-0.237908	0.0831404	-0.0811918	0.0718191	0.00172015	-0.0327723	0.0624411	0.0461727	0.417306	-0.0663439	0.37565	0.530302	-0.182624	-0.148828	0.282308	0.0831404	-0.2346	0.0718191	-0.186962	-0.0327723	0.0461727	-0.312447	-0.312447	-0.208573	0.610976	0.231629	0.21795	0.211258
S-formylglutathione hydrolase OS=Mus musculus GN=Esd PE=1 SV=1 - [ESTD_MOUSE]	Q9R0P3	-0.0272633	-0.0651177	0.000754746	0.0260528	-0.0806702	-0.00607884	-0.00257457	0.101355	0.00526243	-0.0352816	0.0461214	-0.259925	-0.0301043	0.37119	-0.0272633	0.139588	0.000754746	-0.0977497	-0.0806702	0.110484	-0.00257457	0.0800204	0.00526243	0.0461214	-0.0229956	-0.0229956	0.059289	0.491483	0.04206	0.122078	0.0907613
Dynamin-3 OS=Mus musculus GN=Dnm3 PE=1 SV=1 - [DYN3_MOUSE]	Q8BZ98	0.029993	-0.180263	0.00625127	0.0562459	-0.190397	0.0301052	0.122594	0.106845	0.0775126	0.0124302	0.0460984	-0.217545	-0.0473722	0.337667	0.029993	0.123426	0.00625127	0.125444	-0.190397	-0.000804596	0.122594	-0.0378546	0.0775126	0.0460984	0.0286104	0.0286104	0.00134605	0.996703	0.108573	0.133645	0.100784
Peripheral plasma membrane protein CASK OS=Mus musculus GN=Cask PE=1 SV=2 - [CSKP_MOUSE]	O70589	-0.0504871	-0.0455396	-0.066947	0.0321299	-0.0932249	0.0940202	0.0802005	0.0395484	0.0957089	0.0245396	0.0460569	-0.369701	-0.039385	0.35571	-0.0504871	-0.000406809	-0.066947	0.0384474	-0.0932249	0.0920079	0.0802005	0.0412114	0.0957089	0.0460569	-0.0380233	-0.0380233	0.0337313	0.499671	0.0817484	0.168733	0.0488889
Activator of 90 kDa heat shock protein ATPase homolog 1 OS=Mus musculus GN=Ahsa1 PE=2 SV=2 - [AHSA1_MOUSE]	Q8BK64	-0.100885	0.0394465	-0.0229852	-0.0443073	0.0136677	0.047145	-0.0289117	-0.00254316	-0.13312	0.0140207	0.0459454	-0.0672933	0.0354595	0.310962	-0.100885	-0.0162775	-0.0229852	0.0222231	0.0136677	0.0619722	-0.0289117	0.100448	-0.13312	0.0459454	-0.000865458	-0.000865458	0.0776846	0.488596	0.0678619	0.0457006	0.0454631
Cullin-2 OS=Mus musculus GN=Cul2 PE=1 SV=2 - [CUL2_MOUSE]	Q9D4H8	-0.155368	0.114682	0.00170316	0.0669408	0.0447901	0.0381518	0.00436885	0.0443845	0.0386702	-0.0747579	0.0458778	-0.203751	0.000934811	0.47746	-0.155368	0.0105178	0.00170316	-0.0420741	0.0447901	-0.0793437	0.00436885	0.0372233	0.0386702	0.0458778	-0.0104556	-0.0104556	0.00904418	0.576356	0.0770729	0.116728	0.0685608
Calcium/calmodulin-dependent protein kinase type II subunit beta OS=Mus musculus GN=Camk2b PE=1 SV=2 - [KCC2B_MOUSE]	P28652	-0.0965104	0.0248864	-0.00016459	0.0526421	0.00167882	0.0363257	0.0851025	0.020145	0.0391585	0.00309278	0.045428	-0.494203	-0.0719673	0.283255	-0.0965104	0.0268515	-0.00016459	-0.083775	0.00167882	0.0380654	0.0851025	0.100162	0.0391585	0.045428	0.150402	0.150402	0.0346209	0.491483	0.0620109	0.213592	0.078892
Synaptojanin-1 OS=Mus musculus GN=Synj1 PE=1 SV=3 - [SYNJ1_MOUSE]	Q8CHC4	-0.0390001	-0.0236402	0.0179968	0.0398648	0.0290195	0.0380231	0.0976758	0.0774563	0.103035	0.00386577	0.0452882	-0.357818	-0.0793772	0.262237	-0.0390001	-0.0293551	0.0179968	-0.0395787	0.0290195	0.00666976	0.0976758	0.0279163	0.103035	0.0452882	-0.0183599	-0.0183599	-0.0476304	0.488596	0.0531805	0.160878	0.0277826
Cleavage and polyadenylation specificity factor subunit 6 OS=Mus musculus GN=Cpsf6 PE=2 SV=1 - [CPSF6_MOUSE]	Q6NVF9	0.172783	-0.000571898	-0.0382346	-0.0144985	0.0327869	-0.131843	-0.0636125	-0.0709502	-0.0409364	-0.00157678	0.0450967	0.550473	0.0371916	0.385717	0.172783	-0.01901	-0.0382346	0.0447229	0.0327869	-0.0461352	-0.0636125	-0.0997448	-0.0409364	0.0450967	-0.288117	-0.288117	-0.0911332	0.488596	0.0874152	0.247946	0.115135
Amine oxidase [flavin-containing] B OS=Mus musculus GN=Maob PE=1 SV=4 - [AOFB_MOUSE]	Q8BW75	-0.176173	-0.0665741	-0.0130068	0.0445878	-0.0320488	0.0571899	-0.000907742	-0.0488542	0.000398586	0.0365939	0.0448674	-0.413006	-0.0355321	0.37119	-0.176173	0.08808	-0.0130068	0.00254866	-0.0320488	0.0953963	-0.000907742	0.0696506	0.000398586	0.0448674	0.251692	0.251692	0.123967	0.232431	0.0762016	0.178119	0.0837188
40S ribosomal protein S19 OS=Mus musculus GN=Rps19 PE=1 SV=3 - [RS19_MOUSE]	Q9CZX8	-0.00941341	0.0525918	-0.00384876	0.00324578	0.0481282	-0.0426602	0.0148222	-0.0266896	0.00234776	0.0163174	0.0443691	0.189191	0.0159318	0.394447	-0.00941341	-0.0572358	-0.00384876	0.0211804	0.0481282	-0.0119881	0.0148222	-0.0672028	0.00234776	0.0443691	-0.121845	-0.121845	-0.0641344	0.488596	0.0247572	0.0839338	0.0489917
Septin-8 OS=Mus musculus GN=Sept8 PE=1 SV=4 - [SEPT8_MOUSE]	Q8CHH9	-0.0204572	-0.0573632	-0.000345438	0.0403061	-0.0914511	0.0140102	0.0577486	-0.0503816	-0.00179715	0.0114722	0.0442063	-0.344328	-0.0623647	0.274574	-0.0204572	0.0744097	-0.000345438	-0.0317593	-0.0914511	0.0726502	0.0577486	0.128595	-0.00179715	0.0442063	0.0949212	0.0949212	0.0684127	0.488596	0.0530092	0.14246	0.0537902
Guanine nucleotide-binding protein subunit beta-4 OS=Mus musculus GN=Gnb4 PE=2 SV=4 - [GBB4_MOUSE]|Guanine nucleotide-binding protein G(I)/G(S)/G(T) subunit beta-2 OS=Mus musculus GN=Gnb2 PE=1 SV=3 - [GBB2_MOUSE]	P29387	0.195295	0.0144944	-0.0184889	-0.105092	0.0792136	-0.0852137	0.0984518	-0.0207894	0.0334166	0.00419785	0.0438136	-0.0376409	-0.110291	0.262237	0.195295	-0.147737	-0.0184889	0.21519	0.0792136	-0.147661	0.0984518	-0.0853737	0.0334166	0.0438136	-0.0725027	-0.0725027	-0.10556	0.518468	0.0726977	0.0480884	0.139306
Prolyl endopeptidase-like OS=Mus musculus GN=Prepl PE=2 SV=1 - [PPCEL_MOUSE]	Q8C167	0.0703983	-0.0795677	-0.0130604	-0.0428059	0.0218221	-0.0191437	0.137785	-0.0296067	-0.0573925	0.0835126	0.0434841	0.0144595	-0.0460314	0.301216	0.0703983	0.00816604	-0.0130604	0.0508405	0.0218221	0.00335067	0.137785	-0.16998	-0.0573925	0.0434841	-0.00205762	-0.00205762	-0.0554869	0.497901	0.0676779	0.0560321	0.0763631
NEDD8-conjugating enzyme Ubc12 OS=Mus musculus GN=Ube2m PE=2 SV=1 - [UBC12_MOUSE]	P61082	-0.0408161	0.0562203	-0.0393028	0.0964819	0.0888274	-0.0542542	0.00342516	-0.0254478	-0.0594884	-0.0216723	0.0433429	0.11448	0.0283033	0.370387	-0.0408161	-0.0420357	-0.0393028	-0.00151073	0.0888274	-0.0636101	0.00342516	0.0713886	-0.0594884	0.0433429	-0.188323	-0.188323	-0.0262974	0.996703	0.0574934	0.070787	0.095807
Heat shock 70 kDa protein 12A OS=Mus musculus GN=Hspa12a PE=1 SV=1 - [HS12A_MOUSE]	Q8K0U4	-0.0118575	-0.00789728	0.0198193	0.0068431	-0.00698041	-0.00435782	0.0388869	0.062167	0.0736773	0.00354293	0.0431572	-0.270968	-0.0612288	0.262237	-0.0118575	0.0242492	0.0198193	-0.0024703	-0.00698041	-0.0173483	0.0388869	0.0285043	0.0736773	0.0431572	-0.0124514	-0.0124514	-0.0171226	0.488596	0.0325349	0.118349	0.0223534
Mitogen-activated protein kinase 1 OS=Mus musculus GN=Mapk1 PE=1 SV=3 - [MK01_MOUSE]	P63085	-0.0159611	-0.0200702	0.00726896	0.0490635	-0.0480897	0.0593415	0.115766	0.0838348	0.116041	-0.0764344	0.0430864	-0.41312	-0.0892492	0.262237	-0.0159611	0.0158661	0.00726896	-0.0649385	-0.0480897	0.0175194	0.115766	0.0980738	0.116041	0.0430864	-0.00230539	-0.00230539	-0.0198062	0.491483	0.0684325	0.186054	0.0528886
Argininosuccinate synthase OS=Mus musculus GN=Ass1 PE=1 SV=1 - [ASSY_MOUSE]	P16460	-0.0489457	0.0392213	-0.00729433	0.0305757	-0.0616045	-0.0244993	0.0832247	0.0229892	0.0338959	0.0614498	0.0429109	-0.0925899	-0.000840017	0.476483	-0.0489457	-0.0335679	-0.00729433	0.09019	-0.0616045	0.0159248	0.0832247	-0.080336	0.0338959	0.0429109	-0.056774	-0.056774	-0.0202534	0.544817	0.0563276	0.056073	0.0605987
Synaptotagmin-7 OS=Mus musculus GN=Syt7 PE=1 SV=1 - [SYT7_MOUSE]	Q9R0N7	-0.0608422	-0.0114493	-0.0809772	0.00545746	0.0326924	0.105483	0.0274215	0.0520401	0.00892093	0.0498341	0.0427137	-0.339154	-0.0179528	0.416183	-0.0608422	-0.0128626	-0.0809772	0.0481619	0.0326924	-0.0256642	0.0274215	0.0380869	0.00892093	0.0427137	0.0638471	0.0638471	0.0329882	0.491483	0.0525987	0.160213	0.0377972
Clathrin heavy chain 1 OS=Mus musculus GN=Cltc PE=1 SV=3 - [CLH1_MOUSE]|Clathrin heavy chain 1 OS=Mus musculus GN=Cltc PE=1 SV=3 - [CLH_MOUSE]	Q68FD5	-0.0326288	-0.0521643	0.00540911	0.0487334	-0.0386558	0.0284693	0.148726	0.0514354	0.0941919	0.0302733	0.042639	-0.648018	-0.126825	0.262237	-0.0326288	0.0205152	0.00540911	-0.0641992	-0.0386558	0.0845211	0.148726	0.144014	0.0941919	0.042639	0.0856141	0.0856141	0.0169847	0.522004	0.0739654	0.275886	0.0708988
Lipid phosphate phosphatase-related protein type 4 OS=Mus musculus GN=Lppr4 PE=2 SV=2 - [LPPR4_MOUSE]|Lipid phosphate phosphatase-related protein type 4 OS=Mus musculus GN=Lppr4 PE=1 SV=2 - [LPPR4_MOUSE]	Q7TME0	0.0131321	-0.0357799	-0.0152093	0.00224517	-0.0168004	0.0553305	0.0282803	-0.0106081	0.100054	-0.0202095	0.0426019	-0.179595	-0.0567793	0.262237	0.0131321	0.0231104	-0.0152093	-0.0359505	-0.0168004	0.00992196	0.0282803	-0.0112771	0.100054	0.0426019	0.0207984	0.0207984	-0.0192499	0.488596	0.0434922	0.0789845	0.0251369
Heat shock-related 70 kDa protein 2 OS=Mus musculus GN=Hspa2 PE=1 SV=2 - [HSP72_MOUSE]	P17156	-0.120928	-0.0243089	0.0790973	0.0454544	-0.0382454	-0.0347412	-0.0493646	-0.0121194	-0.002569	-0.0214134	0.0423738	0.250601	0.0488515	0.291566	-0.120928	0.0403506	0.0790973	-0.0449341	-0.0382454	0.0982558	-0.0493646	-0.117573	-0.002569	0.0423738	-0.146947	-0.146947	-0.00403329	0.996703	0.071053	0.109882	0.0998087
Kinesin-like protein KIF1A OS=Mus musculus GN=Kif1a PE=1 SV=2 - [KIF1A_MOUSE]	P33173	0.133817	0.0171565	0.0240586	-0.0482385	-0.0546774	-0.0222872	0.105204	0.0489192	0.0525901	0.0102024	0.0422897	-0.286991	-0.0974201	0.262237	0.133817	0.0152949	0.0240586	0.0483777	-0.0546774	-0.113501	0.105204	0.102973	0.0525901	0.0422897	-0.167577	-0.167577	-0.0542211	0.491483	0.0659811	0.122308	0.11189
Tyrosine-protein phosphatase non-receptor type 11 OS=Mus musculus GN=Ptpn11 PE=1 SV=2 - [PTN11_MOUSE]	P35235	-0.194899	0.0652582	-0.0308368	0.109317	-0.0245317	-0.00401677	0.0306022	0.0145133	-0.018002	0.017047	0.0422315	-0.0902279	0.0512212	0.286276	-0.194899	0.0238765	-0.0308368	-0.0690176	-0.0245317	0.12485	0.0306022	0.004841	-0.018002	0.0422315	0.0536166	0.0536166	0.0464968	0.491483	0.0851077	0.0674993	0.0716093
Kelch repeat and BTB domain-containing protein 11 OS=Mus musculus GN=Kbtbd11 PE=1 SV=3 - [KBTBB_MOUSE]	Q8BNW9	-0.104483	0.0161058	-0.0417159	-0.094088	0.0219352	0.0758324	0.0147802	-0.0459773	-0.0821844	0.0252326	0.0420673	-0.195944	-0.0115397	0.431699	-0.104483	0.087994	-0.0417159	0.0454906	0.0219352	-0.0070716	0.0147802	0.121177	-0.0821844	0.0420673	0.033033	0.033033	0.0863398	0.488596	0.06025	0.0980055	0.046313
Synaptic vesicle membrane protein VAT-1 homolog-like OS=Mus musculus GN=Vat1l PE=2 SV=2 - [VAT1L_MOUSE]	Q80TB8	-0.128483	0.0485026	-0.00807805	-0.141576	0.0613032	-0.0492219	0.556315	-0.00946273	-0.0522487	-0.142312	0.0417459	0.0253666	-0.12321	0.302925	-0.128483	-0.404993	-0.00807805	0.713037	0.0613032	-0.0904912	0.556315	-0.224532	-0.0522487	0.0417459	-0.0243781	-0.0243781	-0.112068	0.996703	0.24388	0.0821842	0.388308
ATP-dependent RNA helicase DDX3X OS=Mus musculus GN=Ddx3x PE=1 SV=3 - [DDX3X_MOUSE]	Q62167	-0.0475592	0.0179699	0.0394085	0.000543025	-0.0796676	-0.042719	0.159789	-0.0485496	0.0255696	0.00910583	0.0414301	-0.27932	-0.0803234	0.262237	-0.0475592	0.0234982	0.0394085	0.0448469	-0.0796676	0.0436792	0.159789	-0.0488587	0.0255696	0.0414301	0.03793	0.03793	0.0108381	0.610976	0.0834816	0.112252	0.0488883
Transmembrane protein 65 OS=Mus musculus GN=Tmem65 PE=2 SV=1 - [TMM65_MOUSE]	Q4VAE3	-0.0598469	-0.047218	0.0203101	0.0367587	-0.113594	0.0336579	0.0842272	0.103276	0.102574	0.0213647	0.0411927	-0.602881	-0.0883176	0.280643	-0.0598469	0.0358978	0.0203101	0.016492	-0.113594	0.0775421	0.0842272	0.0618791	0.102574	0.0411927	0.215453	0.215453	0.0508856	0.522004	0.0839954	0.262599	0.0830262
60S ribosomal protein L17 OS=Mus musculus GN=Rpl17 PE=2 SV=3 - [RL17_MOUSE]	Q9CPR4	-0.0193369	0.0294682	0.0102955	0.0370012	0.00427527	-0.0168538	0.0220661	-0.0183722	0.015679	0.0529723	0.0410677	0.0383937	0.00809379	0.42399	-0.0193369	-0.0286379	0.0102955	-0.0212548	0.00427527	0.00504333	0.0220661	-0.0335226	0.015679	0.0410677	-0.0516335	-0.0516335	-0.0451171	0.488596	0.0200183	0.0304424	0.0248346
MAP7 domain-containing protein 2 OS=Mus musculus GN=Map7d2 PE=1 SV=1 - [MA7D2_MOUSE]	A2AG50	0.0487595	-0.0345836	0.00123533	-0.0427306	0.0790469	-0.0770702	-0.15554	-0.0680823	-0.135344	0.00611809	0.0407934	0.598071	0.0837953	0.284871	0.0487595	-0.0778269	0.00123533	0.170805	0.0790469	-0.0676358	-0.15554	-0.10089	-0.135344	0.0407934	-0.174236	-0.174236	-0.0232707	0.996703	0.10036	0.263453	0.11759
Sorting nexin-1 OS=Mus musculus GN=Snx1 PE=1 SV=1 - [SNX1_MOUSE]	Q9WV80	-0.0854067	0.0711492	0.00487316	0.0386255	0.0136583	-0.0759401	-0.117767	-0.0509431	-0.0223205	-0.0169862	0.0407851	0.187379	0.0532437	0.262237	-0.0854067	-0.0062267	0.00487316	-0.0211618	0.0136583	0.0604291	-0.117767	-0.0552929	-0.0223205	0.0407851	0.00151131	0.00151131	0.0298451	0.488596	0.061535	0.0963324	0.0407466
Heat shock protein 105 kDa OS=Mus musculus GN=Hsph1 PE=1 SV=2 - [HS105_MOUSE]	Q61699	-0.0299258	0.0516109	0.0755826	-0.057345	0.00396913	0.10285	0.0999236	0.059965	0.0580489	0.0819479	0.0407782	-0.342685	-0.058672	0.283255	-0.0299258	-0.0548224	0.0755826	-0.0855198	0.00396913	-0.00640011	0.0999236	-0.0484137	0.0580489	0.0407782	0.0119042	0.0119042	-0.0655163	0.488596	0.0476644	0.16881	0.0465609
Bifunctional glutamate/proline--tRNA ligase OS=Mus musculus GN=Eprs PE=1 SV=4 - [SYEP_MOUSE]|Bifunctional glutamate/proline--tRNA ligase OS=Mus musculus GN=Eprs PE=2 SV=4 - [SYEP_MOUSE]	Q8CGC7	-0.117988	-0.0940407	0.0732122	0.0277742	0.0189488	-0.0107209	0.0629494	-0.00653115	-0.0636228	0.0351021	0.0405967	-0.289962	-0.0587458	0.274574	-0.117988	0.0405872	0.0732122	-0.0287946	0.0189488	0.0910216	0.0629494	0.052768	-0.0636228	0.0405967	0.161012	0.161012	0.0516976	0.491483	0.0765057	0.123288	0.0663375
Succinyl-CoA ligase [ADP-forming] subunit beta, mitochondrial OS=Mus musculus GN=Sucla2 PE=1 SV=2 - [SUCB1_MOUSE]	Q9Z2I9	-0.114072	0.0492889	-0.00425054	0.0161597	0.0151429	-0.000620976	0.00182278	0.0760638	0.0171438	0.00570678	0.0404168	-0.0750312	0.0192272	0.392565	-0.114072	-0.0144928	-0.00425054	0.0413721	0.0151429	0.0114729	0.00182278	0.0345828	0.0171438	0.0404168	-0.145853	-0.145853	0.002671	0.522004	0.054536	0.0515465	0.0727079
DOMON domain-containing protein FRRS1L OS=Mus musculus GN=Frrs1l PE=1 SV=1 - [FRS1L_MOUSE]|Novel protein (6430704M03Rik) OS=Mus musculus GN=6430704M03Rik PE=4 SV=1 - [B1AXV0_MOUSE]	B1AXV0	0.145238	-0.0429243	-0.0828266	0.0393022	0.047904	-0.0381007	0.0275996	0.0325157	0.0345896	0.0175465	0.0402799	0.101578	-0.0171445	0.418951	0.145238	-0.106116	-0.0828266	0.0888517	0.047904	-0.0513278	0.0275996	-0.0305418	0.0345896	0.0402799	-0.223181	-0.223181	-0.0892477	0.491483	0.0725031	0.0538674	0.105049
Spectrin beta chain, non-erythrocytic 1 OS=Mus musculus GN=Sptbn1 PE=1 SV=2 - [SPTB2_MOUSE]	Q62261	-0.0653011	-0.0238212	0.011609	0.0193919	0.00104909	0.0348948	0.0827765	0.0415755	0.0593959	0.0228374	0.0401488	-0.338193	-0.0621655	0.270335	-0.0653011	-0.0102215	0.011609	-0.019212	0.00104909	0.051611	0.0827765	0.0548191	0.0593959	0.0401488	0.0131631	0.0131631	-0.00267361	0.518468	0.0521327	0.147593	0.0307071
Charged multivesicular body protein 4b OS=Mus musculus GN=Chmp4b PE=1 SV=2 - [CHM4B_MOUSE]	Q9D8B3	-0.138257	-0.0122679	0.0264029	0.0251736	0.0349824	0.040174	-0.267563	-0.152786	-0.127156	-0.0129628	0.0400419	0.709063	0.171324	0.262237	-0.138257	0.066501	0.0264029	-0.0855111	0.0349824	0.0428025	-0.267563	-0.0571916	-0.127156	0.0400419	-0.158461	-0.158461	0.0444507	0.600714	0.125983	0.306398	0.0873479
STE20-like serine/threonine-protein kinase OS=Mus musculus GN=Slk PE=1 SV=2 - [SLK_MOUSE]	O54988	-0.00356462	0.0311068	-0.032461	0.0437383	0.00682832	0.0157057	0.00952917	-0.0251698	0.019742	0.0376521	0.0398689	0.000665904	0.0106261	0.418951	-0.00356462	-0.0117	-0.032461	0.0470608	0.00682832	-0.0967143	0.00952917	-0.0227099	0.019742	0.0398689	-0.0861182	-0.0861182	-0.0305974	0.491483	0.0241546	0.0260259	0.0581427
Probable ubiquitin carboxyl-terminal hydrolase FAF-X OS=Mus musculus GN=Usp9x PE=1 SV=2 - [USP9X_MOUSE]	P70398	-0.0198198	-0.0154493	0.0190882	0.0564927	-0.0283578	0.032981	0.0441985	0.0957156	0.121601	-0.00295304	0.0390311	-0.358964	-0.0613197	0.274574	-0.0198198	-0.0128065	0.0190882	-0.016345	-0.0283578	-0.0157834	0.0441985	0.00630603	0.121601	0.0390311	0.0385193	0.0385193	-0.026551	0.488596	0.0541805	0.165159	0.0220567
Rho-associated protein kinase 2 OS=Mus musculus GN=Rock2 PE=1 SV=1 - [ROCK2_MOUSE]	P70336	-0.0296106	0.046718	-0.0193598	-0.0269374	-0.0347918	0.117119	0.04443	0.0216182	0.0610105	0.00523121	0.038933	-0.243405	-0.0233779	0.384446	-0.0296106	0.00769343	-0.0193598	-0.0734286	-0.0347918	0.0125981	0.04443	0.069742	0.0610105	0.038933	-0.0399115	-0.0399115	-0.0069278	0.519734	0.042572	0.122726	0.0525351
14 kDa phosphohistidine phosphatase OS=Mus musculus GN=Phpt1 PE=2 SV=1 - [PHP14_MOUSE]	Q9DAK9	0.39989	0.034255	-0.0903238	-0.0823681	-0.0414097	0.0125205	-0.0361687	-0.045534	-0.0796461	-0.00690291	0.0389243	0.630548	0.0585422	0.359491	0.39989	0.0168264	-0.0903238	-0.0700299	-0.0414097	-0.17936	-0.0361687	-0.183889	-0.0796461	0.0389243	-0.357339	-0.357339	-0.154175	0.494234	0.185933	0.26787	0.148811
Limbic system-associated membrane protein OS=Mus musculus GN=Lsamp PE=1 SV=1 - [LSAMP_MOUSE]	Q8BLK3	-0.0324047	-0.0107839	-0.00500224	0.00230768	-0.00820723	0.0615152	0.165286	0.00509916	0.0772748	-0.00566674	0.0389224	-0.230603	-0.0690001	0.262237	-0.0324047	-0.0359807	-0.00500224	-0.00616598	-0.00820723	0.0347218	0.165286	0.034154	0.0772748	0.0389224	-0.0737509	-0.0737509	-0.0489343	0.488596	0.0730422	0.101836	0.0417209
GTPase HRas OS=Mus musculus GN=Hras PE=1 SV=2 - [RASH_MOUSE]|GTPase HRas OS=Mus musculus GN=Hras1 PE=1 SV=2 - [RASH_MOUSE]	Q61411	0.0653203	-0.00555199	-0.0304887	0.0659793	0.00336473	0.0159942	0.134957	0.00589867	0.158399	-0.0596244	0.0388867	-0.351708	-0.116575	0.262237	0.0653203	-0.0821202	-0.0304887	0.0189244	0.00336473	-0.0514221	0.134957	0.0468116	0.158399	0.0388867	0.103559	0.103559	-0.0686442	0.488596	0.073692	0.150922	0.0752763
Acyl-CoA synthetase family member 2, mitochondrial OS=Mus musculus GN=Acsf2 PE=2 SV=1 - [ACSF2_MOUSE]	Q8VCW8	-0.0621093	0.0439125	-0.02986	0.0942831	-0.0439886	-0.0431303	0.0458322	0.0445909	0.141946	-0.0584833	0.038783	-0.251643	-0.0435122	0.333924	-0.0621093	-0.0996222	-0.02986	0.0726405	-0.0439886	0.0678742	0.0458322	-0.0284895	0.141946	0.038783	0.123334	0.123334	-0.00178944	0.996703	0.0762488	0.123748	0.0870509
Phosphofurin acidic cluster sorting protein 1 OS=Mus musculus GN=Pacs1 PE=2 SV=2 - [PACS1_MOUSE]|Phosphofurin acidic cluster sorting protein 1 OS=Mus musculus GN=Pacs1 PE=1 SV=2 - [PACS1_MOUSE]	Q8K212	0.034613	-0.0897829	-0.048524	-0.00987321	0.0109254	0.06251	0.0367364	0.023911	0.0368068	-0.0195451	0.0384879	-0.068521	-0.0350578	0.286276	0.034613	0.021455	-0.048524	0.0143028	0.0109254	0.00437376	0.0367364	-0.0150299	0.0368068	0.0384879	-0.0524327	-0.0524327	-0.019465	0.491483	0.0342806	0.0565765	0.0283998
Glycogen phosphorylase, brain form OS=Mus musculus GN=Pygb PE=1 SV=3 - [PYGB_MOUSE]	Q8CI94	-0.0421751	-0.00948012	-0.0230647	0.0211881	0.00821219	0.0513093	0.0957134	0.0474098	0.0641574	-0.00111612	0.0382185	-0.40928	-0.0735052	0.269232	-0.0421751	-0.00774971	-0.0230647	-0.0287812	0.00821219	0.0305412	0.0957134	0.118281	0.0641574	0.0382185	0.0531062	0.0531062	0.00297434	0.522004	0.052535	0.177727	0.0537875
Potassium/sodium hyperpolarization-activated cyclic nucleotide-gated channel 1 OS=Mus musculus GN=Hcn1 PE=1 SV=1 - [HCN1_MOUSE]	O88704	-0.183541	-0.0194123	-0.0383	0.133201	-0.0040151	0.0559571	0.263891	0.0562661	0.0207878	-0.0598369	0.0380207	-0.337326	-0.0446656	0.367663	-0.183541	0.0772442	-0.0383	-0.0509571	-0.0040151	0.0298233	0.263891	-0.0732661	0.0207878	0.0380207	0.00542084	0.00542084	-0.0037558	0.996703	0.144999	0.165471	0.0653194
Fatty acid-binding protein, heart OS=Mus musculus GN=Fabp3 PE=1 SV=5 - [FABPH_MOUSE]	P11404	0.0292447	0.177127	0.0382377	0.00585438	0.0560917	-0.0972759	-0.126437	-0.0539069	-0.118674	0.0549886	0.0379684	0.844807	0.169194	0.262237	0.0292447	-0.122293	0.0382377	-0.00106634	0.0560917	-0.08592	-0.126437	-0.289004	-0.118674	0.0379684	-0.297689	-0.297689	-0.12741	0.488596	0.08463	0.350957	0.124364
Heterogeneous nuclear ribonucleoprotein D0 OS=Mus musculus GN=Hnrnpd PE=1 SV=2 - [HNRPD_MOUSE]	Q60668	0.192868	-0.00256243	0.0251407	-0.00438365	0.00276694	-0.0460421	-0.0204462	-0.0308193	-0.0737137	-0.00753408	0.0379539	0.732855	0.0794907	0.311354	0.192868	-0.08209	0.0251407	0.0706018	0.00276694	-0.156299	-0.0204462	-0.229992	-0.0737137	0.0379539	-0.377413	-0.377413	-0.161775	0.488596	0.0901289	0.307128	0.157575
E3 ubiquitin-protein ligase HUWE1 OS=Mus musculus GN=Huwe1 PE=1 SV=5 - [HUWE1_MOUSE]	Q7TMY8	0.078915	0.0793299	0.0736028	0.185985	-0.153651	0.00426907	0.315312	0.162961	0.198323	-0.0563624	0.0376915	-0.488468	-0.110413	0.269232	0.078915	-0.289112	0.0736028	0.115544	-0.153651	-0.0948822	0.315312	0.128148	0.198323	0.0376915	-0.219955	-0.219955	-0.164683	0.488596	0.158099	0.247845	0.170182
Sphingomyelin phosphodiesterase 3 OS=Mus musculus GN=Smpd3 PE=1 SV=1 - [NSMA2_MOUSE]	Q9JJY3	0.00400123	-0.0457598	-0.0983072	-0.0545336	-0.0165547	0.215014	0.200886	0.121611	0.169174	0.0517763	0.0376846	-0.666628	-0.112567	0.269232	0.00400123	-0.0663393	-0.0983072	-0.0167934	-0.0165547	0.0792725	0.200886	0.0797024	0.169174	0.0376846	-0.0477553	-0.0477553	-0.0358747	0.522004	0.114595	0.31282	0.0653557
Gamma-aminobutyric acid type B receptor subunit 2 OS=Mus musculus GN=Gabbr2 PE=1 SV=2 - [GABR2_MOUSE]|Gamma-aminobutyric acid type B receptor subunit 2 OS=Mus musculus GN=Gabbr2 PE=2 SV=2 - [GABR2_MOUSE]	Q80T41	0.0782937	-0.176391	-0.0153539	0.0159306	0.0125974	0.0557326	0.0968503	0.0203543	0.15333	-0.00175034	0.0374269	-0.509202	-0.159745	0.262237	0.0782937	0.0765816	-0.0153539	0.0296209	0.0125974	-0.0770117	0.0968503	0.0839759	0.15333	0.0374269	0.0757609	0.0757609	-0.0218269	0.491483	0.0613777	0.216845	0.0605819
DCC-interacting protein 13-alpha OS=Mus musculus GN=Appl1 PE=1 SV=1 - [DP13A_MOUSE]	Q8K3H0	0.351973	-0.0747344	-0.0950405	-0.12737	-0.00250655	-0.107505	0.141438	-0.0126704	-0.00467939	-0.0628229	0.0373601	-0.225282	-0.173155	0.262237	0.351973	-0.0804698	-0.0950405	0.219983	-0.00250655	-0.0843292	0.141438	0.0489657	-0.00467939	0.0373601	0.0725657	0.0725657	-0.0411175	0.996703	0.157314	0.0722911	0.113277
CUGBP Elav-like family member 4 OS=Mus musculus GN=Celf4 PE=1 SV=2 - [CELF4_MOUSE]	Q7TSY6	0.236509	0.0593008	0.0556306	-0.053502	0.0227942	-0.0311612	-0.0880259	-0.0874288	-0.0518158	-0.015731	0.0373533	0.587095	0.0410214	0.38815	0.236509	-0.222917	0.0556306	0.0553615	0.0227942	-0.122015	-0.0880259	-0.0958926	-0.0518158	0.0373533	-0.287864	-0.287864	-0.147244	0.488596	0.113011	0.254902	0.130128
6-phosphofructokinase, muscle type OS=Mus musculus GN=Pfkm PE=1 SV=3 - [K6PF_MOUSE]	P47857	-0.037251	0.0092493	0.0153768	-0.0124848	0.0089187	0.00583817	0.008684	0.067392	-0.00647633	-0.0326693	0.0371471	-0.281805	-0.0451465	0.286276	-0.037251	0.0128329	0.0153768	-0.0382722	0.0089187	0.0357923	0.008684	0.0782466	-0.00647633	0.0371471	0.0670547	0.0670547	0.0319469	0.488596	0.0248384	0.122749	0.0435888
Protein kinase C alpha type OS=Mus musculus GN=Prkca PE=1 SV=3 - [KPCA_MOUSE]	P20444	0.158511	-0.0404857	-0.0577273	-0.0313665	0.0234056	0.054914	0.11375	0.0980896	0.125601	-0.02172	0.0365505	-0.301863	-0.107087	0.262237	0.158511	-0.079101	-0.0577273	0.0535674	0.0234056	-0.0817175	0.11375	0.0585745	0.125601	0.0365505	-0.112258	-0.112258	-0.0929585	0.488596	0.0804709	0.139325	0.0744378
Inactive dipeptidyl peptidase 10 OS=Mus musculus GN=Dpp10 PE=2 SV=1 - [DPP10_MOUSE]	Q6NXK7	0.0430214	-0.139875	-0.030836	0.041376	-0.0323477	-0.00922341	0.189331	0.0331012	0.0523018	-0.0173312	0.0362793	-0.24593	-0.099272	0.262237	0.0430214	-0.0295639	-0.030836	0.0992295	-0.0323477	0.0582188	0.189331	0.0586809	0.0523018	0.0362793	-0.114074	-0.114074	-0.029603	0.554466	0.0808375	0.113325	0.0768822
UV excision repair protein RAD23 homolog B OS=Mus musculus GN=Rad23b PE=1 SV=2 - [RD23B_MOUSE]	P54728	-0.016906	0.0616495	0.0441475	0.0197746	-0.011923	-0.0493488	-0.138017	-0.0893547	-0.143326	0.0141322	0.0362768	0.535614	0.120369	0.262237	-0.016906	-0.0105258	0.0441475	-0.0202985	-0.011923	-0.0165695	-0.138017	-0.0912607	-0.143326	0.0362768	-0.0607246	-0.0607246	-0.00549502	0.547255	0.0830503	0.228592	0.0326243
Saccharopine dehydrogenase-like oxidoreductase OS=Mus musculus GN=Sccpdh PE=2 SV=1 - [SCPDL_MOUSE]	Q8R127	-0.108754	-0.136045	0.0352725	0.00191549	0.0366937	0.0262379	0.131048	0.147797	0.00969922	0.0046713	0.0361186	-0.651387	-0.124481	0.262237	-0.108754	-0.0467201	0.0352725	0.0578982	0.0366937	0.133501	0.131048	0.0435033	0.00969922	0.0361186	0.279372	0.279372	0.0544427	0.491483	0.0770972	0.284254	0.115752
Septin-7 OS=Mus musculus GN=Sept7 PE=1 SV=1 - [SEPT7_MOUSE]	O55131	-0.0201799	0.0393864	0.00598579	-0.00185643	0.018323	0.00576584	0.039773	0.00350725	-0.00232382	0.0239582	0.0359753	0.0962748	0.0149138	0.400406	-0.0201799	-0.0288575	0.00598579	-0.00167053	0.018323	-0.0168968	0.039773	-0.0705867	-0.00232382	0.0359753	-0.171766	-0.171766	-0.0536905	0.488596	0.0230559	0.036859	0.0744022
Basigin OS=Mus musculus GN=Bsg PE=1 SV=2 - [BASI_MOUSE]	P18572	-0.0795293	0.00244921	0.00159485	-0.0235974	-0.0239851	0.0615751	0.0512956	0.0677293	0.031201	0.0285527	0.0358883	-0.390953	-0.0451183	0.320585	-0.0795293	-0.0235721	0.00159485	0.056077	-0.0239851	0.0289877	0.0512956	0.0548534	0.031201	0.0358883	0.121876	0.121876	0.0368856	0.488596	0.0484773	0.174257	0.0509515
Arf-GAP with GTPase, ANK repeat and PH domain-containing protein 3 OS=Mus musculus GN=Agap3 PE=1 SV=1 - [AGAP3_MOUSE]	Q8VHH5	0.109991	-0.0523387	-0.143712	0.0228362	-0.0789373	-0.0317696	0.114457	0.137521	0.149664	-0.00590692	0.0356521	-0.340743	-0.0762527	0.276145	0.109991	0.057919	-0.143712	0.0510121	-0.0789373	0.0649986	0.114457	-0.0153934	0.149664	0.0356521	-0.173646	-0.173646	-0.0173048	0.996703	0.118252	0.15946	0.0990929
Protein SCAI OS=Mus musculus GN=Scai PE=1 SV=2 - [SCAI_MOUSE]	Q8C8N2	-0.0397787	-0.0132196	-0.0333925	0.0167668	-0.0134611	0.0617168	0.117642	0.0627252	0.0711637	0.0918206	0.035286	-0.541094	-0.0764573	0.280053	-0.0397787	0.0616025	-0.0333925	-0.109381	-0.0134611	0.0691469	0.117642	0.147493	0.0711637	0.035286	-0.0119001	-0.0119001	0.00772771	0.52649	0.063053	0.241748	0.0866324
Protein rogdi homolog OS=Mus musculus GN=Rogdi PE=2 SV=2 - [ROGDI_MOUSE]	Q3TDK6	-0.171316	0.0530709	0.118293	0.0473347	-0.0217017	0.0449198	0.0181637	0.0165033	0.0487617	0.00638415	0.0351966	-0.146888	-0.00101195	0.476483	-0.171316	-0.00790799	0.118293	0.0313202	-0.0217017	-0.0940125	0.0181637	-0.000334448	0.0487617	0.0351966	-0.0535131	-0.0535131	-0.0126865	0.546059	0.097606	0.0760108	0.0601404
Ras-related protein Rab-6A OS=Mus musculus GN=Rab6a PE=1 SV=4 - [RAB6A_MOUSE]	P35279	-0.0578772	-0.041665	0.022422	0.0421866	0.0343624	0.0318095	0.123061	0.0792804	0.117052	0.0261813	0.035176	-0.142883	-0.0465478	0.292217	-0.0578772	-0.0538217	0.022422	0.0352148	0.0343624	-0.0126315	0.123061	-0.073304	0.117052	0.035176	0.0456194	0.0456194	-0.0905506	0.488596	0.0672091	0.0798868	0.0936575
Myotrophin OS=Mus musculus GN=Mtpn PE=1 SV=2 - [MTPN_MOUSE]	P62774	-0.0404806	0.07852	0.0326238	0.0191348	-0.0167348	0.0432738	-0.0652859	-0.014112	-0.0206441	-0.0369321	0.0349464	0.46307	0.104755	0.262237	-0.0404806	-0.107358	0.0326238	0.0183909	-0.0167348	-0.0273697	-0.0652859	-0.0865366	-0.0206441	0.0349464	-0.263547	-0.263547	-0.0669673	0.488596	0.0398517	0.186248	0.101683
Lipid phosphate phosphohydrolase 3 OS=Mus musculus GN=Ppap2b PE=1 SV=1 - [LPP3_MOUSE]	Q99JY8	-0.163181	0.0192333	0.0590123	0.0111567	-0.0717259	0.145049	0.162509	0.0939416	0.0439545	0.0310667	0.0348488	-0.492665	-0.0429391	0.366696	-0.163181	-0.032412	0.0590123	0.0306592	-0.0717259	0.00220779	0.162509	0.104017	0.0439545	0.0348488	-0.0204889	-0.0204889	0.0102305	0.522004	0.113223	0.231467	0.0497761
Rho GTPase-activating protein 21 OS=Mus musculus GN=Arhgap21 PE=1 SV=1 - [RHG21_MOUSE]	Q6DFV3	0.0305062	-0.0499127	0.0387815	-0.0156822	0.175326	0.0219962	-0.0294605	0.12899	0.0922236	0.0718821	0.0348173	-0.21654	-0.0669101	0.269232	0.0305062	-0.0416064	0.0387815	-0.141819	0.175326	-0.0175893	-0.0294605	0.0497312	0.0922236	0.0348173	-0.176438	-0.176438	-0.104187	0.488596	0.0696319	0.119441	0.094257
Type I inositol 3,4-bisphosphate 4-phosphatase OS=Mus musculus GN=Inpp4a PE=2 SV=1 - [INP4A_MOUSE]	Q9EPW0	-0.0787714	0.113442	-0.0126407	-0.0276844	-0.0419277	0.0239313	0.175086	0.0710184	0.103962	-0.0781686	0.0347799	-0.368637	-0.074431	0.274574	-0.0787714	0.00533753	-0.0126407	-0.0181084	-0.0419277	0.036422	0.175086	0.114803	0.103962	0.0347799	-0.00874306	-0.00874306	-0.015813	0.531255	0.0952535	0.172889	0.055969
Pyruvate carboxylase, mitochondrial OS=Mus musculus GN=Pc PE=1 SV=1 - [PYC_MOUSE]	Q05920	-0.0956088	-0.0165161	-0.0333387	0.0356838	0.00591528	0.028985	0.0513834	0.0560695	-0.036484	0.00646681	0.0347755	-0.0786956	0.0175585	0.38815	-0.0956088	0.0146209	-0.0333387	0.0309803	0.00591528	0.0292784	0.0513834	-0.0558367	-0.036484	0.0347755	0.0050125	0.0050125	0.0191202	0.518468	0.0539839	0.0481544	0.032212
Serine/threonine-protein phosphatase 2A 65 kDa regulatory subunit A alpha isoform OS=Mus musculus GN=Ppp2r1a PE=1 SV=3 - [2AAA_MOUSE]	Q76MZ3	-0.0388054	0.04061	0.0108508	0.00771154	-0.0271957	0.0431944	0.103855	0.0499255	0.0664921	0.00194576	0.0346815	-0.437417	-0.0739846	0.270828	-0.0388054	-0.0208791	0.0108508	-0.0597651	-0.0271957	0.0442787	0.103855	0.091296	0.0664921	0.0346815	0.0293044	0.0293044	-0.000954343	0.522004	0.0548254	0.191309	0.0552971
60S ribosomal protein L13 OS=Mus musculus GN=Rpl13 PE=2 SV=3 - [RL13_MOUSE]	P47963	-0.00450188	-0.0275743	0.0586509	0.0322204	-0.0430916	-0.0482644	-0.0493033	-0.0402534	0.0181671	0.0284801	0.0346794	0.18853	0.0197563	0.370387	-0.00450188	0.0348332	0.0586509	-0.0110912	-0.0430916	0.00881885	-0.0493033	-0.0586899	0.0181671	0.0346794	-0.0452239	-0.0452239	-0.0270566	0.491483	0.0430002	0.0884859	0.0426636
Calcium-binding mitochondrial carrier protein Aralar1 OS=Mus musculus GN=Slc25a12 PE=1 SV=1 - [CMC1_MOUSE]	Q8BH59	-0.0546287	-0.0367832	-0.0304411	0.0311851	-0.0167343	0.0582738	0.0359324	0.0789406	0.0159413	0.00509909	0.0346153	-0.328365	-0.0293891	0.363925	-0.0546287	0.00769933	-0.0304411	-0.0166263	-0.0167343	0.0580553	0.0359324	0.093496	0.0159413	0.0346153	0.0256742	0.0256742	0.0370466	0.488596	0.0371359	0.150785	0.0386337
Talin-2 OS=Mus musculus GN=Tln2 PE=1 SV=3 - [TLN2_MOUSE]	Q71LX4	-0.0776649	-0.00500445	0.00793069	-0.0143431	0.0512312	0.0254771	0.0603558	0.0521797	0.0841818	0.000913446	0.034314	-0.245219	-0.0577241	0.269232	-0.0776649	-0.000193033	0.00793069	-0.0405698	0.0512312	0.0531363	0.0603558	-0.0422008	0.0841818	0.034314	0.00366539	0.00366539	-0.0224501	0.488596	0.0571681	0.107675	0.0420437
Elongation factor 1-alpha 1 OS=Mus musculus GN=Eef1a1 PE=1 SV=3 - [EF1A1_MOUSE]	P10126	0.276276	-0.046225	-0.101654	-0.00776389	0.00972682	-0.076999	0.0350303	-0.0156112	-0.0175667	-0.039774	0.0342564	0.117686	-0.0507926	0.343834	0.276276	-0.0432733	-0.101654	0.192126	0.00972682	-0.202213	0.0350303	-0.0895937	-0.0175667	0.0342564	-0.11018	-0.11018	-0.0672414	0.996703	0.126631	0.0678457	0.143197
Ras-related protein Rab-1A OS=Mus musculus GN=Rab1A PE=1 SV=3 - [RAB1A_MOUSE]	P62821	-0.0505806	-0.0233194	-0.0220829	0.0511152	0.00855695	0.0566398	0.18365	0.0890004	0.148367	0.0536167	0.0342237	-0.514012	-0.0981822	0.262237	-0.0505806	-0.0237526	-0.0220829	-0.00932637	0.00855695	0.0127499	0.18365	0.0852386	0.148367	0.0342237	-0.063169	-0.063169	-0.0528849	0.488596	0.0946746	0.231363	0.0496335
COP9 signalosome complex subunit 3 OS=Mus musculus GN=Cops3 PE=1 SV=3 - [CSN3_MOUSE]	O88543	0.0944767	-0.0630418	-0.0838333	-0.0429159	-0.0629354	0.103454	0.161374	0.0993555	-0.0627218	-0.00332873	0.0340371	-0.0732479	-0.0100203	0.440256	0.0944767	-0.0428822	-0.0838333	0.107933	-0.0629354	-0.0102551	0.161374	0.00961035	-0.0627218	0.0340371	-0.0685431	-0.0685431	-0.0301782	0.568363	0.0999715	0.0796218	0.0721304
Neuroplastin OS=Mus musculus GN=Nptn PE=1 SV=3 - [NPTN_MOUSE]	P97300	-0.00665615	0.0138324	0.00460842	0.0563869	-0.022724	0.0145485	0.117578	0.0491561	0.0979204	0.0344044	0.0340074	-0.411028	-0.0779056	0.264046	-0.00665615	-0.0340054	0.00460842	-0.0380529	-0.022724	0.0120622	0.117578	0.0443474	0.0979204	0.0340074	0.0295431	0.0295431	-0.0344615	0.488596	0.0578513	0.182378	0.0333231
1-phosphatidylinositol 4,5-bisphosphate phosphodiesterase gamma-1 OS=Mus musculus GN=Plcg1 PE=1 SV=2 - [PLCG1_MOUSE]	Q62077	0.213493	-0.0998382	-0.057546	-0.018895	-0.0331845	0.000956787	0.0103456	0.0175168	-0.0165867	-0.0394498	0.0339005	0.0862217	-0.033985	0.347738	0.213493	0.0387997	-0.057546	0.0620089	-0.0331845	-0.105795	0.0103456	-0.00597328	-0.0165867	0.0339005	-0.0516372	-0.0516372	-0.041226	0.496686	0.0977265	0.0618806	0.0614136
Secretory carrier-associated membrane protein 1 OS=Mus musculus GN=Scamp1 PE=1 SV=1 - [SCAM1_MOUSE]	Q8K021	-0.0676253	-0.03027	0.013768	0.0268321	-0.0326516	0.045254	0.111009	0.114675	0.112	0.0212473	0.033849	-0.522791	-0.0859003	0.270828	-0.0676253	0.06781	0.013768	-0.0603737	-0.0326516	0.0372564	0.111009	0.0286154	0.112	0.033849	0.015524	0.015524	0.000725655	0.596976	0.0734917	0.232703	0.0509471
Putative tyrosine-protein phosphatase auxilin OS=Mus musculus GN=Dnajc6 PE=2 SV=2 - [AUXI_MOUSE]	Q80TZ3	0.0525908	-0.0660087	0.0313778	0.02308	-0.0118904	0.0246838	0.0813712	0.060077	0.080806	0.0738025	0.0337872	-0.160497	-0.0521508	0.269232	0.0525908	-0.0725298	0.0313778	0.0270855	-0.0118904	-0.00838897	0.0813712	0.000435251	0.080806	0.0337872	-0.131854	-0.131854	-0.0818705	0.488596	0.0352412	0.0894192	0.0575971
V-type proton ATPase subunit d 1 OS=Mus musculus GN=Atp6v0d1 PE=1 SV=2 - [VA0D1_MOUSE]	P51863	-0.0281262	-0.0205292	-0.0300499	0.0671063	-0.056953	0.0508551	0.113498	0.0844001	0.117716	-0.0130786	0.0336017	-0.447118	-0.0713416	0.275814	-0.0281262	-0.00670741	-0.0300499	-0.031411	-0.056953	0.0558152	0.113498	0.0598227	0.117716	0.0336017	-0.038207	-0.038207	-0.0035012	0.546059	0.0762511	0.200901	0.0536882
Phosphatidylinositol 4-phosphate 5-kinase type-1 gamma OS=Mus musculus GN=Pip5k1c PE=1 SV=2 - [PI51C_MOUSE]	O70161	-0.0190643	0.00574869	-0.00273565	-0.00235471	0.0409941	0.021725	0.0542105	0.0724007	-0.0320798	0.0189374	0.0335557	-0.049759	-0.00136373	0.475373	-0.0190643	0.00462343	-0.00273565	-0.019735	0.0409941	-0.0292015	0.0542105	0.0484995	-0.0320798	0.0335557	-0.174511	-0.174511	-0.0360765	0.492975	0.0352443	0.039612	0.0794422
26S proteasome non-ATPase regulatory subunit 5 OS=Mus musculus GN=Psmd5 PE=1 SV=4 - [PSMD5_MOUSE]	Q8BJY1	-0.0422547	-0.0514212	0.0844993	0.0641991	-0.137731	0.0626415	-0.104788	0.0333053	-0.0225604	-0.0628241	0.0334602	-0.255476	-0.0033668	0.47199	-0.0422547	0.0179026	0.0844993	-0.108187	-0.137731	0.110351	-0.104788	0.112337	-0.0225604	0.0334602	0.17753	0.17753	0.0980541	0.543545	0.0830991	0.121403	0.0997355
Synaptic vesicle glycoprotein 2B OS=Mus musculus GN=Sv2b PE=1 SV=1 - [SV2B_MOUSE]	Q8BG39	-0.0456611	-0.0728934	0.0213905	0.0832604	-0.031007	0.128004	0.0567746	0.157764	0.172667	0.0908945	0.0333786	-0.624398	-0.0741518	0.301216	-0.0456611	-0.0106529	0.0213905	-0.0301677	-0.031007	-0.0422726	0.0567746	0.118215	0.172667	0.0333786	-0.00906152	-0.00906152	-0.0296194	0.491483	0.078072	0.29741	0.0578502
Syntaxin-binding protein 5 OS=Mus musculus GN=Stxbp5 PE=1 SV=3 - [STXB5_MOUSE]	Q8K400	-0.102775	0.0924635	-0.00141647	0.0526863	-0.0718222	-0.0410274	0.00594944	0.0586636	0.0449531	0.0218474	0.0331661	-0.310879	-0.00571675	0.460147	-0.102775	0.040561	-0.00141647	-0.0286358	-0.0718222	0.0599664	0.00594944	0.0330853	0.0449531	0.0331661	0.124894	0.124894	0.0516895	0.488596	0.0591107	0.148941	0.0546923
SLIT-ROBO Rho GTPase-activating protein 2 OS=Mus musculus GN=Srgap2 PE=1 SV=2 - [SRGP2_MOUSE]	Q91Z67	0.185301	-0.0358935	-0.0513467	0.0233842	-0.00468466	-0.00960931	-0.0446393	0.177472	0.070829	-0.058793	0.0330292	-0.14218	-0.0390179	0.351074	0.185301	-0.107645	-0.0513467	0.0513989	-0.00468466	-0.0509041	-0.0446393	0.0205778	0.070829	0.0330292	-0.0660445	-0.0660445	-0.0552261	0.522004	0.0885142	0.106535	0.0604964
Synaptogyrin-1 OS=Mus musculus GN=Syngr1 PE=1 SV=2 - [SNG1_MOUSE]	O55100	-0.0396779	-0.0549812	-0.0465437	0.0283353	-0.0655412	0.156631	0.186685	0.167019	0.0824038	-0.0468612	0.0327682	-0.524496	-0.0707412	0.294177	-0.0396779	0.0425811	-0.0465437	-0.0631943	-0.0655412	0.042391	0.186685	0.121621	0.0824038	0.0327682	-0.0340924	-0.0340924	-0.00430582	0.567086	0.0969505	0.253378	0.0651273
Transgelin-2 OS=Mus musculus GN=Tagln2 PE=1 SV=4 - [TAGL2_MOUSE]	Q9WVA4	-0.00570962	-0.0227223	-0.0183106	0.0303519	0.0893743	0.0138796	-0.199752	-0.156064	-0.247304	-0.141575	0.032649	0.62544	0.116394	0.262237	-0.00570962	-0.196542	-0.0183106	0.00765354	0.0893743	0.102025	-0.199752	-0.10798	-0.247304	0.032649	0.370781	0.370781	0.0581326	0.494234	0.134295	0.288745	0.21414
Flotillin-2 OS=Mus musculus GN=Flot2 PE=1 SV=2 - [FLOT2_MOUSE]	Q60634	-0.0394878	0.0457854	0.00925883	0.029454	-0.0379325	0.059602	0.133583	0.022609	0.0805708	0.0257484	0.0326338	-0.317331	-0.0521264	0.285395	-0.0394878	-0.0919502	0.00925883	0.0197064	-0.0379325	0.00556376	0.133583	0.0391655	0.0805708	0.0326338	-0.0363769	-0.0363769	-0.0371865	0.488596	0.0680691	0.145183	0.0485339
Tripartite motif-containing protein 2 OS=Mus musculus GN=Trim2 PE=1 SV=1 - [TRIM2_MOUSE]	Q9ESN6	-0.127538	-0.000961564	-0.0350053	0.0228385	-0.0167953	0.0636175	-0.00867052	-0.0175405	-0.0497464	-0.0234611	0.0325815	-0.056042	0.0322708	0.339144	-0.127538	0.101885	-0.0350053	-0.129703	-0.0167953	0.121661	-0.00867052	0.0932034	-0.0497464	0.0325815	-0.0334235	-0.0334235	0.0703161	0.488596	0.0536073	0.0413432	0.0979411
NADH dehydrogenase [ubiquinone] 1 beta subcomplex subunit 5, mitochondrial OS=Mus musculus GN=Ndufb5 PE=1 SV=1 - [NDUB5_MOUSE]	Q9CQH3	-0.0848685	0.0234298	-0.00507801	0.046875	0.0506774	-0.0245565	0.0565085	0.0686232	0.102348	-0.0170431	0.0325619	-0.334827	-0.0649413	0.270828	-0.0848685	-0.0155628	-0.00507801	0.0029305	0.0506774	0.00615311	0.0565085	0.0429975	0.102348	0.0325619	-0.0465839	-0.0465839	-0.0111336	0.497901	0.0642917	0.149035	0.0493908
Synaptoporin OS=Mus musculus GN=Synpr PE=1 SV=1 - [SYNPR_MOUSE]	Q8BGN8	0.110707	-0.112719	-0.00780533	0.0138069	-0.0611772	0.111847	0.241648	0.252171	0.204756	0.0436712	0.0323907	-0.633963	-0.140951	0.262237	0.110707	0.0119472	-0.00780533	0.0392501	-0.0611772	-0.105857	0.241648	0.0855551	0.204756	0.0323907	-0.286146	-0.286146	-0.119309	0.488596	0.120226	0.308282	0.140939
40S ribosomal protein S8 OS=Mus musculus GN=Rps8 PE=1 SV=2 - [RS8_MOUSE]	P62242	-0.0660708	0.0127792	-0.0160732	0.0226867	0.058755	-0.0512968	0.0408117	-0.0458653	-0.0539834	-0.00867772	0.0321416	0.135586	0.0116052	0.422769	-0.0660708	0.0332303	-0.0160732	-0.0183681	0.058755	0.0243576	0.0408117	0.00474585	-0.0539834	0.0321416	-0.116803	-0.116803	-0.00939561	0.551572	0.0523173	0.0680632	0.0551895
Choline transporter-like protein 1 OS=Mus musculus GN=Slc44a1 PE=1 SV=3 - [CTL1_MOUSE]	Q6X893	-0.168618	-0.0194337	0.0360263	0.0810924	0.120668	0.0602047	-0.0137264	0.064852	-0.0278215	-0.0547948	0.0317209	-0.0414153	0.0187094	0.388932	-0.168618	-0.102673	0.0360263	-0.0955039	0.120668	0.0882375	-0.0137264	0.0293687	-0.0278215	0.0317209	0.108478	0.108478	-0.00783395	0.522004	0.0961045	0.0602271	0.0986249
Regulating synaptic membrane exocytosis protein 1 OS=Mus musculus GN=Rims1 PE=1 SV=2 - [RIMS1_MOUSE]	Q99NE5	0.0534344	0.0131635	-0.013492	0.0317501	-0.0496125	-0.0422729	-0.0182528	0.044492	-0.0410244	0.0573947	0.0316259	0.0665039	0.0347255	0.307492	0.0534344	-0.0350738	-0.013492	-0.0412524	-0.0496125	0.0833556	-0.0182528	0.00546722	-0.0410244	0.0316259	-0.154676	-0.154676	-0.0160648	0.627963	0.0407011	0.0394703	0.0786467
Dihydropyrimidinase-related protein 3 OS=Mus musculus GN=Dpysl3 PE=1 SV=1 - [DPYL3_MOUSE]	Q62188	-0.0208098	0.0826036	-0.00253157	-0.068008	0.0340954	0.0276803	-0.0202661	0.0206007	0.0491486	0.0322888	0.031596	0.0317321	0.00927748	0.426438	-0.0208098	-0.0320192	-0.00253157	-0.0056228	0.0340954	-0.0153879	-0.0202661	0.0231528	0.0491486	0.031596	-0.131556	-0.131556	-0.0448938	0.488596	0.0302684	0.0489994	0.0528029
Coronin-1C OS=Mus musculus GN=Coro1c PE=1 SV=2 - [COR1C_MOUSE]	Q9WUM4	-0.0153427	0.0167566	-0.00381842	0.00354648	-0.0571251	-0.0338525	0.0837622	0.0725572	0.0355772	0.0439962	0.0315462	-0.541447	-0.085507	0.269232	-0.0153427	0.0343612	-0.00381842	0.0134046	-0.0571251	0.0420697	0.0837622	0.135757	0.0355772	0.0315462	0.0776692	0.0776692	0.0482073	0.488596	0.0487088	0.232278	0.0428934
Bifunctional epoxide hydrolase 2 OS=Mus musculus GN=Ephx2 PE=1 SV=2 - [HYES_MOUSE]	P34914	-0.0554969	0.0528642	0.0148695	-0.0435343	-0.102188	-0.00438858	0.0597069	0.144944	-0.0330285	-0.0227903	0.0314261	-0.271678	-0.00997865	0.441469	-0.0554969	0.0115142	0.0148695	0.025769	-0.102188	0.100591	0.0597069	-0.0461035	-0.0330285	0.0314261	0.0961247	0.0961247	0.0523343	0.491483	0.0603172	0.138969	0.055194
Ankyrin-2 OS=Mus musculus GN=Ank2 PE=1 SV=2 - [ANK2_MOUSE]	Q8C8R3	-0.0125329	-0.00773519	0.0107974	-0.0144257	-0.00790831	0.0514621	0.0745038	0.0519574	0.0539193	-0.0196832	0.0312911	-0.110474	-0.0331615	0.292217	-0.0125329	-0.00750683	0.0107974	-0.0128322	-0.00790831	0.000681565	0.0745038	-0.00279749	0.0539193	0.0312911	-0.101963	-0.101963	-0.0418737	0.488596	0.0346984	0.0596813	0.0434977
Calponin-3 OS=Mus musculus GN=Cnn3 PE=1 SV=1 - [CNN3_MOUSE]	Q9DAW9	-0.100154	0.0755413	0.126891	-0.114138	0.0234837	0.159827	-0.04728	0.0805847	0.0529182	0.0159894	0.0312382	0.122841	0.042258	0.337667	-0.100154	0.0270443	0.126891	-0.0392947	0.0234837	-0.1592	-0.04728	-0.217188	0.0529182	0.0312382	-0.142799	-0.142799	-0.0858066	0.491483	0.0792855	0.0967248	0.122834
Cell cycle exit and neuronal differentiation protein 1 OS=Mus musculus GN=Cend1 PE=1 SV=1 - [CEND_MOUSE]	Q9JKC6	0.183198	-0.035784	-0.0475617	0.00425512	0.0620643	0.0252347	0.0731386	-0.0184929	0.0702811	0.0811289	0.0311973	-0.132763	-0.0747898	0.262237	0.183198	-0.124729	-0.0475617	0.0509498	0.0620643	-0.117627	0.0731386	0.00636614	0.0702811	0.0311973	-0.125799	-0.125799	-0.111369	0.488596	0.0746111	0.071431	0.0818364
Guanine nucleotide-binding protein G(I)/G(S)/G(O) subunit gamma-2 OS=Mus musculus GN=Gng2 PE=1 SV=2 - [GBG2_MOUSE]	P63213	0.113165	-0.0821325	-0.0393212	0.0770507	-0.0914407	-0.0178655	0.101404	0.0859619	0.08683	0.0542582	0.031146	-0.416348	-0.0834764	0.269232	0.113165	0.0183527	-0.0393212	0.0180934	-0.0914407	0.0040977	0.101404	0.0712566	0.08683	0.031146	-0.0125594	-0.0125594	-0.0174152	0.542198	0.0833308	0.190669	0.02947
Ras-related protein Rab-3A OS=Mus musculus GN=Rab3a PE=1 SV=1 - [RAB3A_MOUSE]	P63011	-0.0543619	-0.038019	-0.0604123	0.0696215	-0.0241623	0.0519375	0.119507	0.120962	0.112871	-0.0650418	0.0310566	-0.537819	-0.0871428	0.274447	-0.0543619	0.0123733	-0.0604123	-0.0391699	-0.0241623	0.082193	0.119507	0.106758	0.112871	0.0310566	0.0845526	0.0845526	0.0248938	0.497901	0.0807362	0.241103	0.0551848
AP-3 complex subunit sigma-1 OS=Mus musculus GN=Ap3s1 PE=1 SV=2 - [AP3S1_MOUSE]	Q9DCR2	0.0513277	0.0714851	-0.043019	0.00233079	-0.104862	-0.0082584	-0.165103	0.167028	0.0100651	0.168772	0.0309789	0.0096315	0.105267	0.262237	0.0513277	0.0375152	-0.043019	-0.00973487	-0.104862	0.003216	-0.165103	-0.239478	0.0100651	0.0309789	0.0846551	0.0846551	0.00503933	0.591903	0.0844861	0.0818618	0.113505
Coronin-1A OS=Mus musculus GN=Coro1a PE=1 SV=5 - [COR1A_MOUSE]	O89053	-0.00683271	0.0232314	-0.0198059	-0.0212209	-0.0562954	-0.01436	0.0201776	0.0287018	0.0445086	0.024193	0.0309125	-0.276178	-0.0413828	0.299533	-0.00683271	0.0783416	-0.0198059	-0.0536998	-0.0562954	0.0706417	0.0201776	0.0321005	0.0445086	0.0309125	0.070298	0.070298	0.0350505	0.488596	0.037216	0.118005	0.0496733
Contactin-associated protein 1 OS=Mus musculus GN=Cntnap1 PE=2 SV=2 - [CNTP1_MOUSE]|Contactin-associated protein 1 OS=Mus musculus GN=Cntnap1 PE=1 SV=2 - [CNTP1_MOUSE]	O54991	-0.0721486	-0.078354	-0.00762353	0.0380338	-0.00616569	0.0516632	0.00862558	0.103457	0.0112792	0.0120938	0.0308999	-0.357969	-0.032657	0.35602	-0.0721486	0.0156756	-0.00762353	0.00858382	-0.00616569	0.0503353	0.00862558	0.10923	0.0112792	0.0308999	0.0391336	0.0391336	0.0502236	0.488596	0.0353617	0.167539	0.0357074
Astrotactin-1 OS=Mus musculus GN=Astn1 PE=2 SV=4 - [ASTN1_MOUSE]	Q61137	-0.0651846	0.0131397	-0.00406785	0.049208	-0.0335101	0.0603826	0.00701455	0.0683333	0.117065	-0.00480599	0.0307599	-0.285502	-0.0252202	0.384446	-0.0651846	-0.0655896	-0.00406785	0.0494267	-0.0335101	-0.00380491	0.00701455	0.0448706	0.117065	0.0307599	0.0249692	0.0249692	-0.000818327	0.551354	0.0626676	0.134761	0.0425037
Neurofibromin OS=Mus musculus GN=Nf1 PE=1 SV=1 - [NF1_MOUSE]	Q04690	0.23243	-0.152081	-0.240173	0.143873	0.130216	-0.0477053	0.0152619	-0.033917	0.0740845	0.0937449	0.0307543	-0.0816441	-0.0533841	0.37119	0.23243	-0.0385314	-0.240173	0.182419	0.130216	-0.210447	0.0152619	-0.0539411	0.0740845	0.0307543	-0.10668	-0.10668	-0.0679031	0.996703	0.158444	0.111086	0.136159
Inositol monophosphatase 1 OS=Mus musculus GN=Impa1 PE=1 SV=1 - [IMPA1_MOUSE]	O55023	-0.121531	0.0738338	0.0494323	0.000156867	0.00624804	-0.0138926	-0.0444985	-0.0620908	-0.0191568	-0.00146556	0.0307379	-0.0128379	0.0137454	0.413431	-0.121531	-0.00572199	0.0494323	-0.0451484	0.00624804	0.0566234	-0.0444985	0.0404113	-0.0191568	0.0307379	0.0243662	0.0243662	0.0356388	0.491483	0.0615118	0.043869	0.0381595
60S ribosomal protein L6 OS=Mus musculus GN=Rpl6 PE=1 SV=3 - [RL6_MOUSE]	P47911	-0.0260714	0.0206992	-0.034885	0.0104652	-0.0332311	0.0137937	0.0107232	-0.00215316	0.0328983	0.0219323	0.0302354	-0.0474281	0.00627328	0.441469	-0.0260714	-0.00421027	-0.034885	-0.0355084	-0.0332311	0.0889481	0.0107232	-0.00485321	0.0328983	0.0302354	-0.0225924	-0.0225924	0.00389201	0.532491	0.0317602	0.0261281	0.0448883
AMP deaminase 2 OS=Mus musculus GN=Ampd2 PE=1 SV=1 - [AMPD2_MOUSE]	Q9DBT5	0.434201	-0.235188	-0.126503	0.0387183	-0.113989	-0.0446645	0.0956684	0.0734664	-0.137088	-0.135108	0.03016	-0.126914	-0.102023	0.299533	0.434201	-0.0198774	-0.126503	0.346782	-0.113989	-0.27948	0.0956684	0.118158	-0.137088	0.03016	0.0887931	0.0887931	0.0107983	0.996703	0.219469	0.116442	0.205169
2-oxoglutarate dehydrogenase, mitochondrial OS=Mus musculus GN=Ogdh PE=1 SV=3 - [ODO1_MOUSE]	Q60597	-0.0325752	0.0471613	-0.00342072	0.0168235	-0.0236828	0.0205796	0.0579934	0.0657282	0.0787338	0.00941348	0.0299793	-0.359093	-0.0510691	0.286276	-0.0325752	-0.0140265	-0.00342072	-0.0210444	-0.0236828	0.0101852	0.0579934	0.0611652	0.0787338	0.0299793	-0.000661495	-0.000661495	-0.00244479	0.518468	0.0451344	0.161035	0.035448
Serine/threonine-protein kinase SIK3 OS=Mus musculus GN=Sik3 PE=1 SV=3 - [SIK3_MOUSE]	Q6P4S6	-0.171624	-0.0374435	0.0160551	-0.00523072	0.068738	0.0657592	0.00439959	0.00952116	-0.149604	0.120289	0.0299407	-0.181421	0.028928	0.385632	-0.171624	0.0976419	0.0160551	-0.0377477	0.068738	0.00385154	0.00439959	0.0861592	-0.149604	0.0299407	0.0224265	0.0224265	0.072119	0.491483	0.100923	0.103045	0.051833
Sorbin and SH3 domain-containing protein 2 OS=Mus musculus GN=Sorbs2 PE=1 SV=2 - [SRBS2_MOUSE]	Q3UTJ2	-0.129414	0.0593387	0.0483963	0.0558465	-0.030792	-0.0378358	-0.00650247	-0.0905209	-0.0793227	-0.00826335	0.029281	0.0967491	0.0406113	0.299533	-0.129414	-0.0169349	0.0483963	-0.0904425	-0.030792	0.141837	-0.00650247	0.0297365	-0.0793227	0.029281	0.0446415	0.0446415	0.0435655	0.518468	0.0670913	0.0703545	0.0778055
60S ribosomal protein L34 OS=Mus musculus GN=Rpl34 PE=1 SV=2 - [RL34_MOUSE]	Q9D1R9	-0.0219109	-0.0208783	0.0908019	-0.00768816	-0.0244993	0.0095292	0.0347658	-0.0266002	0.061251	-0.0342759	0.0292726	-0.173215	-0.0704682	0.262237	-0.0219109	-0.0205818	0.0908019	-0.0285062	-0.0244993	0.0237335	0.0347658	0.0319752	0.061251	0.0292726	0.123786	0.123786	-0.0143724	0.518468	0.0454839	0.066019	0.0619507
Ankyrin repeat and sterile alpha motif domain-containing protein 1B OS=Mus musculus GN=Anks1b PE=1 SV=3 - [ANS1B_MOUSE]	Q8BIZ1	-0.00885233	-0.0193548	0.0122324	0.0301809	-0.013754	0.0128945	-0.0334966	0.0835799	-0.0245298	0.0615333	0.0292475	-0.304999	-0.0161688	0.418951	-0.00885233	0.0269024	0.0122324	-0.0957415	-0.013754	0.0554926	-0.0334966	0.0637503	-0.0245298	0.0292475	0.0857249	0.0857249	0.0357452	0.497901	0.0234129	0.142939	0.0644912
Heterogeneous nuclear ribonucleoprotein U OS=Mus musculus GN=Hnrnpu PE=1 SV=1 - [HNRPU_MOUSE]	Q8VEK3	-0.0739877	0.0408914	-0.0137284	-0.0378117	0.0335463	0.0192551	0.0505201	-0.0978951	-0.054679	0.0239312	0.0290671	-0.140012	-0.0270632	0.36597	-0.0739877	-0.0935731	-0.0137284	0.159497	0.0335463	-0.034089	0.0505201	0.0135745	-0.054679	0.0290671	0.0797871	0.0797871	0.0416941	0.522004	0.0510534	0.0736356	0.0926653
IQ motif and SEC7 domain-containing protein 2 OS=Mus musculus GN=Iqsec2 PE=1 SV=3 - [IQEC2_MOUSE]	Q5DU25	0.204026	-0.0542917	-0.0950377	-0.00847327	-0.0199934	-0.0396665	-0.00161224	0.0421681	0.0941235	0.0190077	0.028992	-0.148668	-0.0667369	0.274447	0.204026	-0.0140833	-0.0950377	0.104816	-0.0199934	-0.0772952	-0.00161224	0.00290551	0.0941235	0.028992	-0.023211	-0.023211	-0.038512	0.531255	0.103321	0.0675612	0.0597054
Inositol polyphosphate 5-phosphatase OCRL-1 OS=Mus musculus GN=Ocrl PE=1 SV=1 - [OCRL_MOUSE]	Q6NVF0	-0.126881	-0.0205869	0.0285326	0.157522	0.0122528	0.0228453	-0.0783459	0.0860336	-0.0258432	0.074956	0.0289785	-0.0705586	0.0685863	0.262237	-0.126881	-0.0341949	0.0285326	-0.0201462	0.0122528	-0.0193434	-0.0783459	-0.10172	-0.0258432	0.0289785	0.0475906	0.0475906	0.0120669	0.522004	0.0638313	0.0816374	0.0543282
Heat shock 70 kDa protein 4L OS=Mus musculus GN=Hspa4l PE=1 SV=2 - [HS74L_MOUSE]	P48722	-0.0559966	0.0231727	0.0495871	-0.0396076	-0.032317	0.0620462	0.066481	-0.00404251	0.0976284	0.0050687	0.0285411	-0.212312	-0.0532665	0.274447	-0.0559966	-0.00922953	0.0495871	-0.0135932	-0.032317	0.0159377	0.066481	0.0232219	0.0976284	0.0285411	-0.0189394	-0.0189394	-0.0236955	0.491483	0.0590859	0.0964359	0.0179161
V-type proton ATPase subunit H OS=Mus musculus GN=Atp6v1h PE=1 SV=1 - [VATH_MOUSE]	Q8BVE3	-0.0171344	0.0221024	-0.0313706	-0.00927309	0.0455192	0.0484834	0.0816201	0.0669869	0.0902775	0.0398227	0.0285137	-0.27925	-0.0514256	0.274574	-0.0171344	-0.0374929	-0.0313706	0.00672412	0.0455192	-0.0275581	0.0816201	0.0635194	0.0902775	0.0285137	-0.0991998	-0.0991998	-0.0472871	0.488596	0.0499569	0.130323	0.0545966
Thimet oligopeptidase OS=Mus musculus GN=Thop1 PE=1 SV=1 - [THOP1_MOUSE]	Q8C1A5	-0.102999	0.0220014	5.5e-06	0.0170694	-0.0246176	0.024655	-0.0750293	0.109193	-0.063437	-0.0227818	0.0281935	-0.105467	0.0470922	0.274447	-0.102999	-0.020007	5.5e-06	0.0353284	-0.0246176	0.048564	-0.0750293	0.0488903	-0.063437	0.0281935	0.122608	0.122608	0.0718497	0.448433	0.0494609	0.0701658	0.0582859
Phosphoribosyl pyrophosphate synthase-associated protein 2 OS=Mus musculus GN=Prpsap2 PE=1 SV=1 - [KPRB_MOUSE]	Q8R574	-0.0795283	0.0521402	0.0503136	-0.054067	-0.0154812	0.0222324	0.0310104	0.0244057	0.0317164	0.0822418	0.028134	-0.318089	-0.0395502	0.331541	-0.0795283	-0.00484842	0.0503136	-0.0191892	-0.0154812	0.048428	0.0310104	0.0427647	0.0317164	0.028134	0.0889024	0.0889024	0.0164678	0.518468	0.0479578	0.147369	0.042637
Protein Pi4ka OS=Mus musculus GN=Pi4ka PE=4 SV=1 - [E9Q3L2_MOUSE]	E9Q3L2	-0.000115899	0.00550098	0.0628383	0.0690013	-0.0196044	0.0415729	0.153383	0.0797938	0.205314	-0.0371396	0.0279982	-0.482894	-0.125663	0.262237	-0.000115899	-0.150459	0.0628383	0.061069	-0.0196044	-0.0698032	0.153383	0.0680018	0.205314	0.0279982	-0.0658832	-0.0658832	-0.0892437	0.481524	0.0894507	0.214448	0.0905417
Leucine-rich PPR motif-containing protein, mitochondrial OS=Mus musculus GN=Lrpprc PE=1 SV=2 - [LPPRC_MOUSE]	Q6PB66	-0.0641783	0.0838722	-0.0404182	0.00334517	-0.0341956	0.0543054	0.0319508	0.098351	0.117531	-0.0225777	0.0276838	-0.344687	-0.0276274	0.389371	-0.0641783	0.00330155	-0.0404182	-0.0866535	-0.0341956	0.0806213	0.0319508	0.0609415	0.117531	0.0276838	0.0478468	0.0478468	0.00844045	0.58226	0.0667492	0.165095	0.0616319
6-phosphofructokinase, liver type OS=Mus musculus GN=Pfkl PE=1 SV=4 - [K6PL_MOUSE]	P12382	-0.0351308	-0.0300733	-0.0663772	0.028761	-0.0384254	0.0868384	0.0829701	0.0420579	0.0194518	-0.0436492	0.027673	-0.286171	-0.0320663	0.350475	-0.0351308	0.0569162	-0.0663772	-0.0656835	-0.0384254	0.0631747	0.0829701	0.0637283	0.0194518	0.027673	0.0973448	0.0973448	0.0369855	0.488596	0.0550067	0.132683	0.0593258
Tubulin polymerization-promoting protein OS=Mus musculus GN=Tppp PE=1 SV=1 - [TPPP_MOUSE]	Q7TQD2	0.11095	0.0562035	0.0350887	-0.0840608	0.0583219	-0.0130882	-0.127744	-0.0716271	-0.0871438	0.0274095	0.0276419	0.667639	0.0942269	0.274574	0.11095	-0.0206453	0.0350887	0.00432142	0.0583219	-0.147091	-0.127744	-0.138586	-0.0871438	0.0276419	-0.249811	-0.249811	-0.102784	0.488596	0.0911816	0.284771	0.0959758
40S ribosomal protein S4, X isoform OS=Mus musculus GN=Rps4x PE=2 SV=2 - [RS4X_MOUSE]	P62702	0.0248455	-0.0196442	0.028274	-0.0435633	-0.00991341	0.0551937	0.0355289	0.0482052	-0.00493339	0.00740586	0.027468	-0.121443	-0.029186	0.315604	0.0248455	-0.0375636	0.028274	0.00751281	-0.00991341	-0.00514143	0.0355289	0.034301	-0.00493339	0.027468	-0.0801377	-0.0801377	-0.0214488	0.505714	0.0192191	0.0656479	0.0486636
Vesicular glutamate transporter 1 OS=Mus musculus GN=Slc17a7 PE=1 SV=2 - [VGLU1_MOUSE]|Vesicular glutamate transporter 1 OS=Mus musculus GN=Slc17a7 PE=2 SV=2 - [VGLU1_MOUSE]	Q3TXX4	0.0119738	-0.124213	-0.0468097	0.0729452	0.0141567	0.0619139	0.155452	0.124466	0.129522	0.0370784	0.0274558	-0.637808	-0.126228	0.262237	0.0119738	0.00754843	-0.0468097	-0.0257235	0.0141567	0.0282077	0.155452	0.106157	0.129522	0.0274558	0.00892707	0.00892707	-0.0196473	0.491483	0.0775159	0.287094	0.0451701
Rab GTPase-binding effector protein 1 OS=Mus musculus GN=Rabep1 PE=1 SV=2 - [RABE1_MOUSE]	O35551	0.360278	-0.0100101	-0.122595	0.0604888	0.118705	-0.105926	-0.00704092	0.00663607	-0.0278306	0.00384891	0.0273897	0.238903	-0.0258276	0.427326	0.360278	-0.176387	-0.122595	0.191395	0.118705	-0.315949	-0.00704092	-0.17601	-0.0278306	0.0273897	-0.0786985	-0.0786985	-0.148626	0.600904	0.167455	0.114755	0.176517
Glutamate receptor 1 OS=Mus musculus GN=Gria1 PE=1 SV=1 - [GRIA1_MOUSE]	P23818	-0.0318701	-0.00381438	-0.0434504	0.0453486	-0.0556348	0.0129507	0.00408191	0.1009	0.0692859	0.0168284	0.0273637	-0.38588	-0.0305739	0.378296	-0.0318701	0.0535552	-0.0434504	-0.0757946	-0.0556348	0.0987097	0.00408191	0.0472163	0.0692859	0.0273637	0.102932	0.102932	0.0456858	0.488596	0.0477757	0.175498	0.0656741
NADH dehydrogenase [ubiquinone] 1 subunit C2 OS=Mus musculus GN=Ndufc2 PE=1 SV=1 - [NDUC2_MOUSE]	Q9CQ54	-0.119991	-0.028818	0.0152743	0.0757738	-0.0195637	0.0157252	0.133104	-0.0149086	0.0386209	-0.00214985	0.0272242	-0.264149	-0.0488658	0.286276	-0.119991	0.0189272	0.0152743	0.0237081	-0.0195637	0.0189639	0.133104	0.0923678	0.0386209	0.0272242	0.0177292	0.0177292	0.0115315	0.522004	0.0825033	0.117356	0.0386055
EH domain-containing protein 3 OS=Mus musculus GN=Ehd3 PE=1 SV=2 - [EHD3_MOUSE]	Q9QXY6	-0.0907701	0.023499	0.0348978	0.0291487	0.0238655	0.000487552	0.00708087	0.0291572	-0.00448861	0.0519363	0.0267245	0.092751	0.0382783	0.283255	-0.0907701	0.030722	0.0348978	-0.0491799	0.0238655	-0.00267043	0.00708087	-0.0235777	-0.00448861	0.0267245	-0.0736823	-0.0736823	-0.0369332	0.488596	0.0464971	0.0315142	0.0493668
cAMP-dependent protein kinase catalytic subunit alpha OS=Mus musculus GN=Prkaca PE=1 SV=3 - [KAPCA_MOUSE]	P05132	-0.0137717	-0.0631325	-0.0899036	-0.0316369	0.10357	0.00107978	0.192913	0.0722825	0.0622953	-0.0936511	0.0266437	-0.469572	-0.144396	0.262237	-0.0137717	0.0335301	-0.0899036	0.0812233	0.10357	-0.0209587	0.192913	0.129169	0.0622953	0.0266437	0.0522115	0.0522115	0.0035225	0.59498	0.0975449	0.191058	0.051087
Spliceosome RNA helicase Ddx39b OS=Mus musculus GN=Ddx39b PE=1 SV=1 - [DX39B_MOUSE]	Q9Z1N5	0.394226	0.0216638	-0.0279678	-0.164349	-0.0150851	-0.071393	0.0317956	0.0355896	0.0414256	-0.0170657	0.0265866	-0.0546152	-0.116858	0.262237	0.394226	-0.15435	-0.0279678	0.0841091	-0.0150851	-0.0668538	0.0317956	-0.0189903	0.0414256	0.0265866	-0.0466337	-0.0466337	-0.108632	0.488596	0.15872	0.0730573	0.0789757
Kinesin light chain 1 OS=Mus musculus GN=Klc1 PE=1 SV=3 - [KLC1_MOUSE]	O88447	-0.0367487	0.0705819	-0.0173344	-0.0364873	0.068338	-0.0515158	0.100448	-0.0517514	-0.0665118	-0.00574039	0.0265586	0.211823	0.01036	0.436076	-0.0367487	0.0149026	-0.0173344	-0.0301437	0.068338	0.0184074	0.100448	-0.0613994	-0.0665118	0.0265586	-0.119018	-0.119018	-0.0477349	0.488596	0.0642009	0.103366	0.051229
Glycerol-3-phosphate dehydrogenase [NAD(+)], cytoplasmic OS=Mus musculus GN=Gpd1 PE=1 SV=3 - [GPDA_MOUSE]	P13707	-0.0292259	0.0332294	-0.0454343	0.0132313	0.0520332	0.0454939	-0.0443736	0.0136125	0.000736962	-0.0270432	0.0264439	-0.0121179	0.0177043	0.381157	-0.0292259	0.00437236	-0.0454343	-0.0365661	0.0520332	-0.0371338	-0.0443736	0.086578	0.000736962	0.0264439	-0.0320914	-0.0320914	0.00220558	0.58839	0.0400761	0.02712	0.0474992
Leucine-rich repeat-containing protein 7 OS=Mus musculus GN=Lrrc7 PE=1 SV=2 - [LRRC7_MOUSE]	Q80TE7	-0.148437	0.0127636	-0.0385803	0.0561037	-0.0332902	0.0547293	-0.0247464	0.0197652	0.0547833	0.0241547	0.0263964	-0.136308	0.0325138	0.345602	-0.148437	0.0808463	-0.0385803	-0.0831517	-0.0332902	0.0990162	-0.0247464	-0.0162998	0.0547833	0.0263964	0.00637824	0.00637824	0.0494232	0.488596	0.0699497	0.0716901	0.0674272
AP-2 complex subunit mu OS=Mus musculus GN=Ap2m1 PE=1 SV=1 - [AP2M1_MOUSE]	P84091	-0.0245651	-0.0210988	0.00164844	0.06317	0.0103467	0.0477617	0.107185	0.0786053	0.0511971	0.0070521	0.0263761	-0.325352	-0.053675	0.274574	-0.0245651	-0.0313459	0.00164844	0.0275291	0.0103467	-0.0734461	0.107185	0.0603962	0.0511971	0.0263761	-0.00705612	-0.00705612	-0.0324194	0.488596	0.0459941	0.151694	0.0463717
Proline dehydrogenase 1, mitochondrial OS=Mus musculus GN=Prodh PE=1 SV=2 - [PROD_MOUSE]|Proline dehydrogenase 1, mitochondrial OS=Mus musculus GN=Prodh PE=2 SV=2 - [PROD_MOUSE]	Q9WU79	-0.167273	0.0268075	0.0207782	0.0650615	-0.0376651	0.00486761	-0.0787655	0.0387059	-0.0672784	-0.064736	0.0262742	-0.141127	0.0389182	0.334807	-0.167273	0.0814256	0.0207782	-0.125072	-0.0376651	0.131069	-0.0787655	0.0382504	-0.0672784	0.0262742	0.19945	0.19945	0.113047	0.488596	0.0719108	0.077142	0.109327
Cannabinoid receptor 1 OS=Mus musculus GN=Cnr1 PE=2 SV=1 - [CNR1_MOUSE]	P47746	-0.0205786	0.00337006	-0.0879324	0.0748233	0.0156939	0.0106933	0.0510542	0.206476	0.184376	0.122911	0.0261085	-0.425087	-0.0292558	0.405879	-0.0205786	-0.0213806	-0.0879324	0.0106749	0.0156939	0.014636	0.0510542	0.129145	0.184376	0.0261085	-0.0935448	-0.0935448	-0.055105	0.567086	0.0904876	0.220977	0.111735
Protein phosphatase 1 regulatory subunit 1B OS=Mus musculus GN=Ppp1r1b PE=2 SV=2 - [PPR1B_MOUSE]|Protein phosphatase 1 regulatory subunit 1B OS=Mus musculus GN=Ppp1r1b PE=1 SV=2 - [PPR1B_MOUSE]	Q60829	-0.0620312	-0.0655283	0.0016051	0.0532239	0.0882061	-0.0511861	-0.114518	-0.193483	-0.298753	0.0280066	0.0257511	0.593489	0.12071	0.262237	-0.0620312	-0.0417606	0.0016051	-0.00170341	0.0882061	0.0791744	-0.114518	-0.146901	-0.298753	0.0257511	0.122349	0.122349	0.0591596	0.491483	0.13645	0.274972	0.0946728
Putative uncharacterized protein OS=Mus musculus GN=Rap1gds1 PE=2 SV=1 - [Q3TU36_MOUSE]	Q3TU36	-0.0823559	0.0182025	0.0298489	-0.0308939	-0.00963473	0.0274298	0.0137019	0.012465	0.0192429	0.0147557	0.0256893	-0.21077	-0.0275505	0.349093	-0.0823559	0.0287498	0.0298489	-0.025456	-0.00963473	0.0441095	0.0137019	0.0618341	0.0192429	0.0256893	0.0471831	0.0471831	0.0293043	0.488596	0.0423844	0.0917449	0.0308989
Casein kinase II subunit alpha OS=Mus musculus GN=Csnk2a1 PE=1 SV=2 - [CSK21_MOUSE]	Q60737	-0.0769136	0.086949	-0.0219881	-0.0304458	-0.0225297	0.0108921	-0.0188677	-0.0686088	-0.0443356	-0.0258258	0.0254502	0.239677	0.0619704	0.262237	-0.0769136	0.000277161	-0.0219881	-0.0043476	-0.0225297	0.0581066	-0.0188677	-0.0142578	-0.0443356	0.0254502	-0.0234085	-0.0234085	0.0176219	0.491483	0.0336239	0.113039	0.0413416
Vacuolar protein sorting-associated protein 26B OS=Mus musculus GN=Vps26b PE=1 SV=1 - [VP26B_MOUSE]	Q8C0E2	-0.0334956	-0.0387159	0.00246574	0.0202477	-0.0186262	0.101279	0.0268909	0.052848	0.00185013	0.0314038	0.0254473	-0.102313	0.0100363	0.420812	-0.0334956	-0.0221386	0.00246574	0.0475669	-0.0186262	-0.0585832	0.0268909	-0.0422066	0.00185013	0.0254473	0.0211338	0.0211338	-0.0123024	0.491483	0.0238565	0.0717142	0.0395964
Chloride intracellular channel protein 4 OS=Mus musculus GN=Clic4 PE=1 SV=3 - [CLIC4_MOUSE]	Q9QYB1	-0.0964743	-0.0668261	0.0113559	0.103155	-0.0304536	0.0516938	-0.030127	-0.142771	0.0552478	0.0624339	0.0250057	-0.34202	-0.0448148	0.325606	-0.0964743	-0.0146742	0.0113559	0.04158	-0.0304536	0.00064337	-0.030127	0.0719872	0.0552478	0.0250057	0.283922	0.283922	0.0775376	0.488596	0.0533574	0.167576	0.110786
F-actin-capping protein subunit alpha-1 OS=Mus musculus GN=Capza1 PE=1 SV=4 - [CAZA1_MOUSE]	P47753	-0.0615323	-0.00150003	0.0785141	0.0557167	-0.0109821	0.0248263	-0.163277	0.0887142	-0.0530445	-0.307852	0.0249171	0.398983	0.0740487	0.284871	-0.0615323	-0.0285815	0.0785141	-0.0690541	-0.0109821	0.0125929	-0.163277	0.117369	-0.0530445	0.0249171	-0.0338829	-0.0338829	0.0186537	0.996703	0.0829893	0.225558	0.0706271
UTP--glucose-1-phosphate uridylyltransferase OS=Mus musculus GN=Ugp2 PE=2 SV=3 - [UGPA_MOUSE]	Q91ZJ5	-0.0599429	0.0801118	0.0444299	-0.121412	-0.0539411	0.0428123	-0.105179	-0.124037	-0.0633701	-0.052246	0.0248897	0.321169	0.0599186	0.274574	-0.0599429	0.0265696	0.0444299	-0.0477009	-0.0539411	0.0890737	-0.105179	-0.103011	-0.0633701	0.0248897	0.0303022	0.0303022	0.0466381	0.491483	0.0576283	0.16774	0.0732294
Oligodendrocyte-myelin glycoprotein OS=Mus musculus GN=Omg PE=1 SV=1 - [OMGP_MOUSE]	Q63912	-0.0918655	0.0330472	-0.0100885	-0.0121298	0.0401015	0.0485857	0.0789314	0.0344478	-0.0518283	0.0449665	0.0248084	-0.152916	0.000990427	0.476483	-0.0918655	-0.000447054	-0.0100885	-0.0404476	0.0401015	0.0332441	0.0789314	0.0651841	-0.0518283	0.0248084	-0.0402638	-0.0402638	0.0039801	0.518468	0.0627129	0.0777033	0.0414493
GRIP1-associated protein 1 OS=Mus musculus GN=Gripap1 PE=1 SV=1 - [GRAP1_MOUSE]	Q8VD04	-0.0534221	-0.0360225	-0.00898295	0.0488139	-0.00255506	0.0155458	-0.148005	-0.00841428	-0.0213567	-0.0324053	0.0247618	0.344162	0.0902066	0.262237	-0.0534221	0.0737619	-0.00898295	-0.0206146	-0.00255506	-0.0165243	-0.148005	-0.0220376	-0.0213567	0.0247618	-0.0834464	-0.0834464	0.0145732	0.522004	0.0609862	0.145021	0.0527992
PEST proteolytic signal-containing nuclear protein OS=Mus musculus GN=Pcnp PE=1 SV=1 - [PCNP_MOUSE]	Q6P8I4	4.76e-05	-0.00241639	-0.00820644	-0.027837	0.052997	-0.028134	-0.21137	-0.0790292	-0.150934	0.0515397	0.0245877	0.593922	0.133487	0.262237	4.76e-05	0.0265823	-0.00820644	-0.011358	0.052997	-0.00167511	-0.21137	-0.124308	-0.150934	0.0245877	-0.116926	-0.116926	0.0129519	0.546059	0.106436	0.253061	0.0669375
Importin subunit beta-1 OS=Mus musculus GN=Kpnb1 PE=1 SV=2 - [IMB1_MOUSE]	P70168	-0.0838259	0.0110492	-0.00273078	0.0522468	0.0187062	0.0287654	0.0132618	0.0637246	0.000143726	0.0628922	0.0244642	-0.128886	0.0199621	0.378296	-0.0838259	0.0244175	-0.00273078	-0.0347507	0.0187062	-0.0138777	0.0132618	-0.055437	0.000143726	0.0244642	0.0688351	0.0688351	-0.00497171	0.519734	0.0400219	0.0734349	0.0481924
Twinfilin-2 OS=Mus musculus GN=Twf2 PE=1 SV=1 - [TWF2_MOUSE]	Q9Z0P5	-0.0637561	0.0539094	-0.0300098	-0.0104413	0.00145991	0.068968	-0.0783556	-0.0240256	-0.0654756	-0.00845956	0.0244514	0.145168	0.0728008	0.262237	-0.0637561	0.0159762	-0.0300098	-0.0561822	0.00145991	0.0200758	-0.0783556	0.0566194	-0.0654756	0.0244514	-0.0183266	-0.0183266	0.033042	0.488596	0.0412883	0.0648815	0.0408034
Active breakpoint cluster region-related protein OS=Mus musculus GN=Abr PE=1 SV=1 - [ABR_MOUSE]|Active breakpoint cluster region-related protein OS=Mus musculus GN=Abr PE=2 SV=1 - [ABR_MOUSE]	Q5SSL4	-0.109985	0.0388992	-0.0161223	-0.0401983	0.0365617	0.123997	0.049801	0.147383	0.0300377	0.066534	0.0243604	-0.336549	-0.00243128	0.472981	-0.109985	-0.0464917	-0.0161223	0.0228018	0.0365617	-0.00946173	0.049801	0.0943725	0.0300377	0.0243604	-0.0774752	-0.0774752	-0.00489529	0.529944	0.0593861	0.177718	0.0594067
Putative adenosylhomocysteinase 2 OS=Mus musculus GN=Ahcyl1 PE=1 SV=1 - [SAHH2_MOUSE]	Q80SW1	-0.0459377	-0.0136159	0.022764	-0.0400086	0.0549085	-0.0174814	0.0535431	0.0311941	0.0753358	0.045786	0.0241055	-0.385691	-0.0940893	0.262237	-0.0459377	0.129081	0.022764	-0.182634	0.0549085	0.0929237	0.0535431	0.085708	0.0753358	0.0241055	0.021762	0.021762	0.00172969	0.996703	0.0426145	0.161168	0.111764
NEDD8-activating enzyme E1 regulatory subunit OS=Mus musculus GN=Nae1 PE=1 SV=1 - [ULA1_MOUSE]|NEDD8-activating enzyme E1 regulatory subunit OS=Mus musculus GN=Nae1 PE=2 SV=1 - [ULA1_MOUSE]	Q8VBW6	-0.00233237	-0.0273374	0.00918148	0.000334974	-0.000906382	0.0122357	0.110695	0.128196	0.045035	0.0381048	0.0239765	-0.43459	-0.0781175	0.262237	-0.00233237	-0.00881649	0.00918148	0.0241932	-0.000906382	-0.00655273	0.110695	0.085006	0.045035	0.0239765	0.00596515	0.00596515	-0.0147072	0.491483	0.0429015	0.197129	0.0357546
ATP-binding cassette sub-family B member 7, mitochondrial OS=Mus musculus GN=Abcb7 PE=1 SV=3 - [ABCB7_MOUSE]	Q61102	-0.0922035	-0.0467485	0.0111054	0.0466789	-0.040917	-0.0476485	0.117328	-0.00031536	-0.0381328	-0.0105472	0.0238793	-0.214244	-0.0423141	0.286276	-0.0922035	0.0536536	0.0111054	0.0536039	-0.040917	0.0624757	0.117328	0.099373	-0.0381328	0.0238793	0.0183242	0.0183242	0.0517842	0.488596	0.0721519	0.0897118	0.0337552
Ras-related protein Rab-8B OS=Mus musculus GN=Rab8b PE=1 SV=1 - [RAB8B_MOUSE]	P61028	0.0294561	-0.0869202	-0.0274032	0.0199061	0.0605658	0.0073202	0.107238	0.128247	0.0998459	-0.0314114	0.0237522	-0.663961	-0.153379	0.262237	0.0294561	0.00381621	-0.0274032	0.0360753	0.0605658	-0.0428162	0.107238	0.130271	0.0998459	0.0237522	0.141788	0.141788	0.00665144	0.600714	0.0509266	0.283125	0.0718709
Calcium-dependent secretion activator 1 OS=Mus musculus GN=Cadps PE=1 SV=3 - [CAPS1_MOUSE]	Q80TJ1	0.0133073	-0.0234067	-0.00858227	0.0437912	-0.0486765	0.0511456	0.0754217	0.119408	0.00652839	0.0453645	0.0237115	-0.46426	-0.048278	0.329421	0.0133073	0.0379592	-0.00858227	-0.102428	-0.0486765	0.03689	0.0754217	0.113494	0.00652839	0.0237115	0.0415664	0.0415664	0.0174229	0.518468	0.0406909	0.21367	0.070425
Band 4.1-like protein 2 OS=Mus musculus GN=Epb41l2 PE=1 SV=2 - [E41L2_MOUSE]	O70318	-0.00345111	0.00715712	0.0323418	-0.022637	-0.036646	0.0071328	0.0315549	0.015045	0.0147393	-0.00520733	0.0236115	0.0563507	-0.000718195	0.476483	-0.00345111	-0.0087109	0.0323418	0.0389293	-0.036646	-0.014116	0.0315549	-0.0541027	0.0147393	0.0236115	-0.104391	-0.104391	-0.030357	0.488596	0.0265613	0.0264038	0.052378
Cold shock domain-containing protein E1 OS=Mus musculus GN=Csde1 PE=2 SV=1 - [CSDE1_MOUSE]	Q91W50	0.093267	0.095695	0.0213676	-0.0010878	-0.0177617	0.0525571	0.0195199	0.0221328	-0.0273551	0.0264257	0.0234378	0.0498699	0.0221862	0.35571	0.093267	-0.155523	0.0213676	-0.01369	-0.0177617	-0.074824	0.0195199	-0.0456372	-0.0273551	0.0234378	-0.0558999	-0.0558999	-0.078424	0.488596	0.0425229	0.0332972	0.0528552
Phosphoinositide 3-kinase regulatory subunit 4 OS=Mus musculus GN=Pik3r4 PE=1 SV=3 - [PI3R4_MOUSE]	Q8VD65	-0.0215635	-0.0864902	0.0328879	-0.0115575	0.0116306	-0.0530785	0.0526838	0.153887	-0.0642663	-0.13095	0.0229379	-0.348075	-0.0850957	0.262237	-0.0215635	0.062566	0.0328879	0.0227752	0.0116306	0.0428298	0.0526838	0.131977	-0.0642663	0.0229379	0.236362	0.236362	0.0679405	0.488596	0.0422316	0.164081	0.0999753
Atlastin-2 OS=Mus musculus GN=Atl2 PE=1 SV=1 - [ATLA2_MOUSE]	Q6PA06	0.0723382	0.0961216	-0.0627924	-0.0191528	0.12644	-0.0988466	-0.00279658	-0.0530059	-0.0109811	0.0239611	0.0228659	0.0335187	-0.0270797	0.394447	0.0723382	-0.160058	-0.0627924	0.192003	0.12644	-0.146053	-0.00279658	-0.0527807	-0.0109811	0.0228659	0.125337	0.125337	-0.0454573	0.658535	0.0667926	0.0690415	0.146294
60S ribosomal protein L4 OS=Mus musculus GN=Rpl4 PE=1 SV=3 - [RL4_MOUSE]	Q9D8E6	-0.0330668	-0.0249787	0.0552571	-0.0375964	-0.0235489	0.0421554	0.0219317	0.0327875	-0.00636617	0.0414038	0.022808	-0.271031	-0.0423791	0.303209	-0.0330668	0.0177578	0.0552571	-0.0426847	-0.0235489	0.0467053	0.0219317	0.0640292	-0.00636617	0.022808	0.154536	0.154536	0.0238717	0.535258	0.0332105	0.120162	0.0780984
Eukaryotic translation initiation factor 4 gamma 1 OS=Mus musculus GN=Eif4g1 PE=1 SV=1 - [IF4G1_MOUSE]	Q6NZJ6	-0.173505	-0.016661	0.0286004	0.0858308	-0.0293091	0.042187	0.116987	0.0324766	-0.00835496	0.0578092	0.0227787	-0.386089	-0.0236072	0.406716	-0.173505	0.0175997	0.0286004	-0.0441993	-0.0293091	0.0894569	0.116987	0.0755882	-0.00835496	0.0227787	0.048149	0.048149	0.0450089	0.491483	0.095656	0.177322	0.0476309
Peptidyl-prolyl cis-trans isomerase FKBP4 OS=Mus musculus GN=Fkbp4 PE=1 SV=5 - [FKBP4_MOUSE]	P30416	-0.0622072	0.0294497	-0.00920631	-0.0216568	0.00561249	0.0766552	0.00798768	0.0411478	0.00823389	-0.0016738	0.022592	-0.0147474	0.0226937	0.345445	-0.0622072	-0.0667759	-0.00920631	-0.00332604	0.00561249	0.0514549	0.00798768	0.0279501	0.00823389	0.022592	-0.104382	-0.104382	-0.00919996	0.522004	0.030022	0.0377869	0.0597243
Elongation factor Tu, mitochondrial OS=Mus musculus GN=Tufm PE=1 SV=1 - [EFTU_MOUSE]	Q8BFR5	-0.0919952	0.110699	-0.0385344	-0.0308094	0.0167634	0.0244275	-0.0258019	-0.00567765	-0.0157354	-0.0168301	0.0225657	0.119926	0.0557455	0.262237	-0.0919952	-0.0272302	-0.0385344	-0.023162	0.0167634	0.0598417	-0.0258019	-0.0299265	-0.0157354	0.0225657	-0.0504705	-0.0504705	0.0106234	0.491483	0.0417493	0.0659015	0.0387614
Ras-related C3 botulinum toxin substrate 1 OS=Mus musculus GN=Rac1 PE=1 SV=1 - [RAC1_MOUSE]	P63001	-0.0233452	-0.143608	-0.0291816	0.0171564	-0.0381685	0.0669037	0.14682	0.180762	-0.00239273	0.0372498	0.0223205	-0.317449	-0.0391729	0.340986	-0.0233452	0.00760195	-0.0291816	0.0197453	-0.0381685	0.122896	0.14682	0.0406624	-0.00239273	0.0223205	-0.0816572	-0.0816572	0.00114636	0.640833	0.0692092	0.176645	0.0684377
Succinate dehydrogenase [ubiquinone] flavoprotein subunit, mitochondrial OS=Mus musculus GN=Sdha PE=1 SV=1 - [DHSA_MOUSE]	Q8K2B3	-0.116567	0.0424894	-0.0145842	0.0608492	0.00712006	0.000558531	0.0874395	0.0502246	0.0228682	0.0489745	0.0222812	-0.378131	-0.0305988	0.373313	-0.116567	-0.0192685	-0.0145842	0.0030779	0.00712006	0.0363242	0.0874395	0.0759358	0.0228682	0.0222812	0.00616478	0.00616478	0.0263197	0.488596	0.067088	0.172224	0.0374498
Ras-related protein Rab-10 OS=Mus musculus GN=Rab10 PE=1 SV=1 - [RAB10_MOUSE]	P61027	-0.00212441	-0.0664256	-0.00609465	-0.00543385	-0.015045	0.0770965	0.130344	0.1095	0.12845	-0.00601887	0.0222102	-0.607662	-0.126114	0.262237	-0.00212441	0.0055834	-0.00609465	-0.00815675	-0.015045	0.0206003	0.130344	0.136839	0.12845	0.0222102	0.0854898	0.0854898	-0.00275593	0.522607	0.0680861	0.264641	0.0580681
PC4 and SFRS1-interacting protein OS=Mus musculus GN=Psip1 PE=1 SV=1 - [PSIP1_MOUSE]	Q99JF8	-0.0178829	0.105125	0.0588077	0.0426973	-0.00600045	-0.0293483	-0.0585978	-0.0493857	-0.0831557	0.00624201	0.0221723	0.561212	0.1202	0.262237	-0.0178829	-0.0288808	0.0588077	-0.0825321	-0.00600045	-0.0419852	-0.0585978	-0.140715	-0.0831557	0.0221723	-0.205629	-0.205629	-0.0778714	0.488596	0.0518842	0.229627	0.0684814
WD repeat-containing protein 7 OS=Mus musculus GN=Wdr7 PE=1 SV=3 - [WDR7_MOUSE]	Q920I9	-0.0570435	-0.0574829	-0.00461728	0.0279043	-0.0285172	0.052712	0.0756802	0.0542941	0.121774	-0.00180458	0.0221184	-0.41484	-0.0781019	0.269232	-0.0570435	0.0583887	-0.00461728	-0.0312074	-0.0285172	0.0398632	0.0756802	0.0829294	0.121774	0.0221184	0.0892723	0.0892723	0.0134047	0.56357	0.0668485	0.180403	0.0535672
Isoleucine--tRNA ligase, mitochondrial OS=Mus musculus GN=Iars2 PE=1 SV=1 - [SYIM_MOUSE]	Q8BIJ6	-0.107083	-0.00171643	0.0487969	0.0361058	-0.0620782	-0.0732277	0.0426802	-0.0508253	0.0781658	0.0417087	0.0216918	-0.270454	-0.0567636	0.274574	-0.107083	0.000509418	0.0487969	0.0754016	-0.0620782	0.0832919	0.0426802	0.176955	0.0781658	0.0216918	-0.0104403	-0.0104403	0.045677	0.491483	0.0721412	0.115965	0.0778314
Sideroflexin-5 OS=Mus musculus GN=Sfxn5 PE=1 SV=2 - [SFXN5_MOUSE]	Q925N0	-0.0916258	-0.0387081	-0.119091	0.0107136	-0.112128	-0.00595294	0.0471523	0.0655518	0.0464523	-0.0634219	0.0215957	-0.40406	-0.038039	0.370387	-0.0916258	0.062824	-0.119091	0.206284	-0.112128	0.0876839	0.0471523	0.177833	0.0464523	0.0215957	0.157356	0.157356	0.141861	0.488596	0.0810088	0.168266	0.0937039
Cytoplasmic FMR1-interacting protein 2 OS=Mus musculus GN=Cyfip2 PE=1 SV=2 - [CYFP2_MOUSE]	Q5SQX6	-0.0436523	-0.0458636	-0.0177841	-0.0344917	0.0122369	0.0731832	0.0362552	0.0334371	0.0414261	-0.0670946	0.0215857	-0.193688	-0.0474309	0.274574	-0.0436523	0.0562673	-0.0177841	-0.0108755	0.0122369	0.0109797	0.0362552	0.0914622	0.0414261	0.0215857	0.109899	0.109899	0.0223972	0.522004	0.0330159	0.0923227	0.0686263
60S ribosomal protein L15 OS=Mus musculus GN=Rpl15 PE=2 SV=4 - [RL15_MOUSE]	Q9CZM2	0.0159078	0.0671966	0.0368571	0.0175779	0.0736801	0.114854	0.0316299	0.0412197	-0.0279654	0.0172601	0.0215536	-0.367744	-0.0435497	0.343741	0.0159078	-0.236029	0.0368571	-0.0347143	0.0736801	-0.055331	0.0316299	0.0999708	-0.0279654	0.0215536	0.166322	0.166322	-0.0322818	0.611788	0.0330264	0.175069	0.139753
T-complex protein 1 subunit gamma OS=Mus musculus GN=Cct3 PE=1 SV=1 - [TCPG_MOUSE]	P80318	-0.00508781	-0.0188722	0.0145563	0.0184981	0.00401343	-0.00197029	0.0505613	0.055137	0.00916449	0.0155594	0.0215423	-0.0847309	-0.0185215	0.359491	-0.00508781	-0.0430332	0.0145563	-0.0183825	0.00401343	0.0502783	0.0505613	0.0227055	0.00916449	0.0215423	-0.0694112	-0.0694112	-0.0288535	0.488596	0.0192983	0.0471572	0.0434715
Ubiquitin-like modifier-activating enzyme 1 OS=Mus musculus GN=Uba1 PE=1 SV=1 - [UBA1_MOUSE]	Q02053	-0.0331162	0.022515	0.0141797	-0.0266889	-0.00440027	0.0385344	0.0656892	0.0203708	0.0683123	0.0197567	0.0214919	-0.428079	-0.0809579	0.262237	-0.0331162	-0.00720703	0.0141797	-0.00974234	-0.00440027	0.00592558	0.0656892	0.0654583	0.0683123	0.0214919	0.104827	0.104827	0.0148796	0.503075	0.0396226	0.182167	0.0472201
Alpha-actinin-1 OS=Mus musculus GN=Actn1 PE=1 SV=1 - [ACTN1_MOUSE]	Q7TPR4	-0.0251389	-0.0200984	0.00239985	0.0286476	-0.0251308	0.0409608	0.0453427	0.0432807	0.0544994	0.0187788	0.0214917	-0.439761	-0.0669426	0.274574	-0.0251389	0.00439824	0.00239985	-0.0837501	-0.0251308	0.0777116	0.0453427	0.0904786	0.0544994	0.0214917	0.101784	0.101784	0.0302106	0.496686	0.0342282	0.190035	0.070589
Voltage-dependent R-type calcium channel subunit alpha-1E OS=Mus musculus GN=Cacna1e PE=1 SV=1 - [CAC1E_MOUSE]	Q61290	-0.052966	-0.0173261	-0.0304819	-0.0094802	-0.0459945	0.0459988	0.216086	-0.0489598	0.00999719	-0.0157379	0.021477	-0.173254	-0.0561461	0.283255	-0.052966	0.0313977	-0.0304819	0.071717	-0.0459945	0.00713528	0.216086	-0.00286667	0.00999719	0.021477	-0.00925605	-0.00925605	-0.00291276	0.674454	0.100776	0.073745	0.0303056
Rap1 GTPase-activating protein 2 OS=Mus musculus GN=Rap1gap2 PE=2 SV=1 - [RPGP2_MOUSE]	Q5SVL6	0.309221	0.0680633	0.0834957	-0.0174248	0.0751386	-0.141302	0.00403214	-0.0449938	0.0617913	0.0374818	0.021459	0.141712	-0.0852668	0.280053	0.309221	-0.151115	0.0834957	0.205056	0.0751386	-0.431133	0.00403214	0.0486592	0.0617913	0.021459	-0.254717	-0.254717	-0.192302	0.491483	0.110604	0.0980798	0.227381
SPARC-like protein 1 OS=Mus musculus GN=Sparcl1 PE=2 SV=3 - [SPRL1_MOUSE]	P70663	0.00329687	0.0807596	0.112605	-0.0287743	0.0114456	-0.184991	-0.104185	-0.145156	0.0872766	-0.0251404	0.0214314	0.391918	-0.00720895	0.45744	0.00329687	0.0510035	0.112605	-0.0767239	0.0114456	0.0313782	-0.104185	-0.0923644	0.0872766	0.0214314	-0.0947792	-0.0947792	-0.0587262	0.488596	0.0759666	0.207637	0.0638834
Adapter molecule crk OS=Mus musculus GN=Crk PE=1 SV=1 - [CRK_MOUSE]	Q64010	-0.136731	0.00851561	0.0764432	-0.0145289	0.0407399	-0.00547971	-0.0375126	-0.0681454	-0.140227	-0.00571243	0.0213251	0.377953	0.0780943	0.270335	-0.136731	0.0441086	0.0764432	-0.0704026	0.0407399	0.0573352	-0.0375126	-0.0617333	-0.140227	0.0213251	-0.109298	-0.109298	0.00988715	0.996703	0.0922647	0.163444	0.0696051
Septin-5 OS=Mus musculus GN=Sept5 PE=1 SV=2 - [SEPT5_MOUSE]	Q9Z2Q6	0.129844	0.0274642	-0.0374835	-0.0254684	-0.00753158	-0.0224341	0.0871531	0.0472151	-0.0521659	0.00998511	0.0212341	0.0133911	-0.0151495	0.405879	0.129844	-0.036969	-0.0374835	0.0585866	-0.00753158	-0.0860083	0.0871531	0.0106771	-0.0521659	0.0212341	-0.128634	-0.128634	-0.0553756	0.494234	0.0717958	0.0282676	0.0675907
Spectrin beta chain, erythrocytic OS=Mus musculus GN=Sptb PE=1 SV=4 - [SPTB1_MOUSE]	P15508	-0.105165	-0.0279031	-0.0216354	0.0499348	-0.00390704	0.055133	0.111803	0.0826789	0.0044536	-0.00401596	0.0211894	-0.366853	-0.036294	0.350475	-0.105165	0.0325315	-0.0216354	-0.0411398	-0.00390704	0.0621512	0.111803	0.0151242	0.0044536	0.0211894	0.114654	0.114654	0.0329248	0.497757	0.070006	0.167525	0.0519073
Glutamate receptor ionotropic, NMDA 2B OS=Mus musculus GN=Grin2b PE=1 SV=3 - [NMDE2_MOUSE]|Glutamate [NMDA] receptor subunit epsilon-2 OS=Mus musculus GN=Grin2b PE=1 SV=3 - [NMDE2_MOUSE]	Q01097	-0.11222	-0.0301608	0.0207534	0.0219527	-0.0145313	0.116245	0.0637038	0.0640978	0.0404386	0.0228968	0.021032	-0.445963	-0.045018	0.344421	-0.11222	0.0861583	0.0207534	-0.0916704	-0.0145313	0.00347328	0.0637038	0.116778	0.0404386	0.021032	0.0600905	0.0600905	0.0354298	0.518468	0.0621446	0.203924	0.073994
Elongation factor 1-gamma OS=Mus musculus GN=Eef1g PE=1 SV=3 - [EF1G_MOUSE]	Q9D8N0	-0.00832321	0.0223627	-0.0275413	0.0559846	-0.0390192	0.028698	0.0912833	0.0559715	0.0613641	0.00563629	0.0209858	-0.325549	-0.0426075	0.333383	-0.00832321	-0.00130312	-0.0275413	-0.0356871	-0.0390192	0.00482866	0.0912833	-0.084647	0.0613641	0.0209858	0.209324	0.209324	-0.0067672	0.579314	0.0515047	0.147988	0.102857
Neural cell adhesion molecule L1 OS=Mus musculus GN=L1cam PE=1 SV=1 - [L1CAM_MOUSE]	P11627	-0.0456917	0.0841991	0.0118881	0.0344579	-0.0640673	-0.0161283	0.0566008	0.0723029	0.0950224	0.0383778	0.0209701	-0.161913	-0.00390441	0.463086	-0.0456917	-0.0628281	0.0118881	0.0948753	-0.0640673	-0.0367051	0.0566008	-0.0613211	0.0950224	0.0209701	-0.00248104	-0.00248104	-0.0334568	0.494234	0.0601261	0.0905704	0.0612022
COP9 signalosome complex subunit 4 OS=Mus musculus GN=Cops4 PE=1 SV=1 - [CSN4_MOUSE]	O88544	0.0318453	0.0501984	0.0221199	-0.0199655	0.0180975	0.0473242	0.0304569	0.0278241	0.00779906	-0.0432496	0.0209239	-0.0594413	-0.0214254	0.34056	0.0318453	-0.0344496	0.0221199	-0.0782944	0.0180975	-0.0368756	0.0304569	-0.0168929	0.00779906	0.0209239	0.0159526	0.0159526	-0.0441959	0.488596	0.00879116	0.0476127	0.0360646
Histone H2A.x OS=Mus musculus GN=H2afx PE=1 SV=2 - [H2AX_MOUSE]	P27661	0.143324	0.0179211	-0.0870146	0.0251899	0.0282405	-0.0175104	-0.0187428	-0.00136424	-0.228795	0.0573967	0.0206531	0.255888	0.0799758	0.269232	0.143324	0.0392849	-0.0870146	0.0365127	0.0282405	-0.185949	-0.0187428	0.100098	-0.228795	0.0206531	0.0668321	0.0668321	-0.00880876	0.996703	0.125427	0.101045	0.1477
Heat shock 70 kDa protein 4 OS=Mus musculus GN=Hspa4 PE=1 SV=1 - [HSP74_MOUSE]	Q61316	-0.072671	0.0436008	0.00962519	-0.030735	0.0238689	0.0651916	0.0914751	0.0409987	0.0766565	0.00308721	0.0206309	-0.204417	-0.0386433	0.294177	-0.072671	-0.0360889	0.00962519	-0.00343963	0.0238689	0.000647945	0.0914751	0.00981418	0.0766565	0.0206309	-0.0464333	-0.0464333	-0.0361496	0.488596	0.0581097	0.0994428	0.0239955
Guanine nucleotide-binding protein G(s) subunit alpha isoforms short OS=Mus musculus GN=Gnas PE=1 SV=1 - [GNAS2_MOUSE]	P63094	-0.113938	0.0331382	0.0195026	-0.0277112	-0.00139595	0.00961324	0.0906339	0.0398724	0.0942325	0.0106023	0.0206235	-0.140449	-0.0307654	0.348757	-0.113938	-0.00343042	0.0195026	0.114308	-0.00139595	-0.0300869	0.0906339	0.0317921	0.0942325	0.0206235	-0.0720324	-0.0720324	-0.024064	0.52649	0.0759994	0.0670084	0.0716215
60S ribosomal protein L10a OS=Mus musculus GN=Rpl10a PE=1 SV=3 - [RL10A_MOUSE]	P53026	-0.0328558	-0.0113612	0.0511064	-0.00167363	-0.00970965	0.0404452	0.152755	0.0220439	0.204821	0.12477	0.0205315	-0.401975	-0.1024	0.262237	-0.0328558	0.007793	0.0511064	-0.0269048	-0.00970965	-0.0168396	0.152755	-0.0626925	0.204821	0.0205315	0.0376772	0.0376772	-0.0909245	0.488596	0.0944212	0.184803	0.048581
Glutathione S-transferase P 1 OS=Mus musculus GN=Gstp1 PE=1 SV=2 - [GSTP1_MOUSE]	P19157	-0.0346004	0.0241179	0.00800836	0.00681818	-0.0864499	-0.0873538	-0.0957406	0.0187817	-0.0725213	-0.0365572	0.0205224	0.111365	0.0496589	0.262237	-0.0346004	0.0598448	0.00800836	0.0646263	-0.0864499	0.0449887	-0.0957406	0.0253735	-0.0725213	0.0205224	0.0386323	0.0386323	0.0807318	0.36582	0.0494918	0.0665131	0.027136
Histone H3.3C OS=Mus musculus GN=H3f3c PE=1 SV=3 - [H3C_MOUSE]	P02301	-0.00957412	0.0209585	0.0178991	-0.00372248	-0.0525219	0.00635776	-0.0645631	-0.0605948	-0.00987671	0.0136366	0.0202132	0.140844	0.0359838	0.280053	-0.00957412	-0.0589905	0.0178991	0.0504969	-0.0525219	0.0290967	-0.0645631	-0.0533997	-0.00987671	0.0202132	0.0915276	0.0915276	0.0132279	0.522004	0.0353004	0.0661634	0.0694198
DmX-like protein 2 OS=Mus musculus GN=Dmxl2 PE=1 SV=3 - [DMXL2_MOUSE]	Q8BPN8	-0.0473414	-0.0281043	0.0298548	0.0164614	0.0158684	0.0329481	0.0915112	0.0367129	0.0926963	0.0230546	0.0199691	-0.350403	-0.0786481	0.262237	-0.0473414	-0.0107664	0.0298548	-0.0271672	0.0158684	0.0182466	0.0915112	0.0315194	0.0926963	0.0199691	0.0227423	0.0227423	-0.0226311	0.488596	0.0527479	0.151472	0.0244588
Protein Gucy1a2 OS=Mus musculus GN=Gucy1a2 PE=3 SV=1 - [F8VQK3_MOUSE]	F8VQK3	-0.113688	0.0043399	-0.108409	-0.0151649	0.0603683	-0.0415188	0.00564821	-0.0694843	-0.00211124	-0.00632312	0.0194867	-0.0969075	-0.0143924	0.420059	-0.113688	0.188877	-0.108409	-0.0477065	0.0603683	0.0729009	0.00564821	-0.065212	-0.00211124	0.0194867	0.119322	0.119322	0.0837445	0.488596	0.071458	0.0394711	0.0988304
Atlastin-1 OS=Mus musculus GN=Atl1 PE=1 SV=1 - [ATLA1_MOUSE]	Q8BH66	-0.0888981	-0.0209751	-0.0435943	-0.00535973	0.0596275	0.0289937	0.154632	0.0452192	0.0220344	0.0974099	0.0188831	-0.259401	-0.0394662	0.323456	-0.0888981	0.0391694	-0.0435943	0.0121447	0.0596275	0.018892	0.154632	0.0189891	0.0220344	0.0188831	-0.0177141	-0.0177141	-0.0218759	0.522004	0.0843839	0.124869	0.0426829
Phytanoyl-CoA hydroxylase-interacting protein-like OS=Mus musculus GN=Phyhipl PE=2 SV=1 - [PHIPL_MOUSE]	Q8BGT8	-0.125661	0.0240082	0.00589176	0.0791612	-0.0291858	0.00206784	0.121716	0.0571588	0.0563625	0.0186575	0.0188164	-0.26958	-0.0227444	0.392565	-0.125661	-0.0178036	0.00589176	-0.0038959	-0.0291858	0.0654171	0.121716	0.0339988	0.0563625	0.0188164	-0.0502705	-0.0502705	-0.00122574	0.58589	0.0832343	0.127929	0.0404789
Lamin-B2 OS=Mus musculus GN=Lmnb2 PE=1 SV=2 - [LMNB2_MOUSE]	P21619	0.00535637	0.0654638	-0.0357224	-0.0698106	-0.0428639	0.00723474	-0.0657408	-0.0596194	-0.0234533	-0.0601648	0.0187826	0.463899	0.081774	0.262237	0.00535637	0.0281535	-0.0357224	-0.0225743	-0.0428639	0.0647629	-0.0657408	-0.069912	-0.0234533	0.0187826	-0.136981	-0.136981	-0.0099533	0.560841	0.0313942	0.205679	0.0731013
Gamma-aminobutyric acid receptor subunit alpha-1 OS=Mus musculus GN=Gabra1 PE=1 SV=1 - [GBRA1_MOUSE]	P62812	-0.0287318	-0.0390871	0.0200382	-0.0233205	0.0232275	0.034837	0.114495	0.064124	0.0870381	-0.0500225	0.0186324	-0.342982	-0.098525	0.262237	-0.0287318	-0.0104557	0.0200382	0.0383261	0.0232275	-0.0148337	0.114495	0.0676913	0.0870381	0.0186324	0.0434832	0.0434832	-0.0188246	0.488596	0.0521877	0.145849	0.0340782
Puromycin-sensitive aminopeptidase OS=Mus musculus GN=Npepps PE=1 SV=2 - [PSA_MOUSE]	Q11011	-0.0981352	0.0294833	-0.00109613	0.00177471	0.0683805	0.0258163	0.0408393	0.0486391	0.0592725	0.00179871	0.0182488	-0.212713	-0.0321184	0.32782	-0.0981352	-0.032478	-0.00109613	-0.00898344	0.0683805	0.015238	0.0408393	0.0618431	0.0592725	0.0182488	-0.0334443	-0.0334443	-0.0116364	0.497901	0.0609022	0.0972728	0.0360538
Protein transport protein Sec31A OS=Mus musculus GN=Sec31a PE=1 SV=2 - [SC31A_MOUSE]	Q3UPL0	-0.0269944	-0.0210246	0.0131392	-0.0237532	0.0215284	0.0670381	-0.0326501	0.00919934	0.0271109	-0.0676097	0.0181202	-0.0701257	-0.0210883	0.350475	-0.0269944	-0.0165999	0.0131392	0.022998	0.0215284	-0.0363315	-0.0326501	0.0120518	0.0271109	0.0181202	0.0819	0.0819	0.0109612	0.522004	0.0261756	0.0513639	0.0405664
Ermin OS=Mus musculus GN=Ermn PE=1 SV=1 - [ERMIN_MOUSE]	Q5EBJ4	-0.0247155	-0.052342	0.102643	-0.0416059	0.0823322	-0.0561396	-0.335724	-0.262473	-0.240539	0.0848709	0.0180728	0.682271	0.125419	0.269232	-0.0247155	-0.00232618	0.102643	0.081837	0.0823322	-0.0896832	-0.335724	-0.0815579	-0.240539	0.0180728	0.248247	0.248247	0.0735468	0.532879	0.180239	0.32504	0.138216
D-tyrosyl-tRNA(Tyr) deacylase 1 OS=Mus musculus GN=Dtd1 PE=1 SV=2 - [DTD1_MOUSE]	Q9DD18	-0.0450111	-0.0446051	0.0303082	-0.00941606	0.0600065	0.0886342	-0.0512811	-0.0810985	-0.07234	-0.0146284	0.0180557	0.494572	0.0822867	0.264832	-0.0450111	-0.0492213	0.0303082	-0.0722197	0.0600065	0.0415244	-0.0512811	-0.0586895	-0.07234	0.0180557	-0.147349	-0.147349	-0.0521558	0.488596	0.0531582	0.214482	0.06151
Ubiquitin carboxyl-terminal hydrolase 14 OS=Mus musculus GN=Usp14 PE=1 SV=3 - [UBP14_MOUSE]	Q9JMA1	0.0639338	0.00790376	-0.105291	0.0299934	-0.132439	0.134457	-0.0277531	0.0827165	0.0922526	-0.0187997	0.0180132	0.0260031	0.0589264	0.285395	0.0639338	-0.045677	-0.105291	0.117033	-0.132439	-0.069914	-0.0277531	-0.00784183	0.0922526	0.0180132	-0.189679	-0.189679	-0.0132844	0.996703	0.0904769	0.0555838	0.102438
Microtubule-associated protein 1B OS=Mus musculus GN=Map1b PE=1 SV=2 - [MAP1B_MOUSE]	P14873	-0.0567454	0.0618628	0.0349141	-0.023481	0.0268215	0.0107975	0.0448958	0.00248179	0.00782089	0.018083	0.0179639	-0.105718	-0.0186074	0.37502	-0.0567454	-0.0165872	0.0349141	-0.0324176	0.0268215	-0.00516457	0.0448958	-0.00250952	0.00782089	0.0179639	0.0106682	0.0106682	-0.019228	0.488596	0.0363417	0.0561937	0.0158116
Centrosomal protein of 170 kDa protein B OS=Mus musculus GN=Cep170b PE=1 SV=2 - [C170B_MOUSE]|Protein KIAA0284 OS=Mus musculus GN=Kiaa0284 PE=1 SV=2 - [K0284_MOUSE]	Q80U49	0.181576	0.00929906	-0.104123	-0.0165703	-0.0365647	-0.0086391	-0.0419567	-0.0963431	0.0595642	0.00612637	0.0179089	0.246281	0.0106248	0.444945	0.181576	-0.0802004	-0.104123	0.166441	-0.0365647	-0.111219	-0.0419567	-0.0663457	0.0595642	0.0179089	-0.108006	-0.108006	-0.0488274	0.531452	0.0998042	0.115876	0.10493
Wiskott-Aldrich syndrome protein family member 1 OS=Mus musculus GN=Wasf1 PE=1 SV=2 - [WASF1_MOUSE]	Q8R5H6	-0.121966	0.156434	0.0117895	-0.0704009	-0.0432141	0.0980417	-0.155069	-0.022881	0.0260227	-0.0239077	0.0177991	0.483465	0.147565	0.262237	-0.121966	-0.0221601	0.0117895	0.0291581	-0.0432141	-0.0376816	-0.155069	-0.0545638	0.0260227	0.0177991	-0.280723	-0.280723	-0.0152457	0.597483	0.0777823	0.204769	0.112699
Platelet-activating factor acetylhydrolase IB subunit beta OS=Mus musculus GN=Pafah1b2 PE=1 SV=2 - [PA1B2_MOUSE]	Q61206	-0.100143	0.109514	0.0202346	0.0696402	-0.000749895	0.0150677	-0.123552	0.0277409	0.00448715	0.0764879	0.0177351	-0.0485862	0.0719753	0.262237	-0.100143	-0.149651	0.0202346	-0.0608068	-0.000749895	0.0968942	-0.123552	0.123961	0.00448715	0.0177351	-0.0987407	-0.0987407	0.0190186	0.606109	0.0640599	0.0559379	0.109771
Early endosome antigen 1 OS=Mus musculus GN=Eea1 PE=1 SV=2 - [EEA1_MOUSE]	Q8BL66	-0.0775392	0.0306753	0.00644182	-0.010461	0.0349333	-0.0134226	-0.0115417	-0.0630175	-0.0493502	-0.010796	0.0175596	0.201417	0.0356486	0.307492	-0.0775392	0.0612865	0.00644182	-0.0470131	0.0349333	0.0150991	-0.0115417	-0.106892	-0.0493502	0.0175596	0.00723458	0.00723458	0.00409963	0.600714	0.0426565	0.0926032	0.0590032
Proteasome subunit alpha type-3 OS=Mus musculus GN=Psma3 PE=1 SV=3 - [PSA3_MOUSE]	O70435	0.0818996	0.0158028	0.0264269	-0.0321219	0.00988546	-0.0277339	-0.0821383	-0.0579908	-0.0516645	-0.0638798	0.0172376	0.309714	0.0236906	0.378296	0.0818996	0.0571674	0.0264269	-0.0294983	0.00988546	-0.101828	-0.0821383	-0.0427109	-0.0516645	0.0172376	-0.0333723	-0.0333723	-0.024514	0.499603	0.0586792	0.142808	0.052807
Proteasome subunit alpha type-5 OS=Mus musculus GN=Psma5 PE=1 SV=1 - [PSA5_MOUSE]	Q9Z2U1	-0.119794	0.0626021	0.0709043	-0.089868	0.00489286	0.022562	-0.0520586	0.0263234	-0.0374486	-0.0222556	0.0171824	0.321606	0.072882	0.269232	-0.119794	0.00341154	0.0709043	0.0556802	0.00489286	-0.0103907	-0.0520586	6.94e-05	-0.0374486	0.0171824	-0.189726	-0.189726	-0.0147212	0.574497	0.0656576	0.141388	0.0851967
Long-chain specific acyl-CoA dehydrogenase, mitochondrial OS=Mus musculus GN=Acadl PE=1 SV=2 - [ACADL_MOUSE]	P51174	-0.082367	0.0474585	0.00421046	0.0227051	0.0125223	-0.00361702	0.0480812	-0.0519156	0.0411668	-0.075428	0.0171109	-0.179821	-0.0468905	0.275814	-0.082367	-0.0466547	0.00421046	0.0773693	0.0125223	-0.0316269	0.0480812	0.0262498	0.0411668	0.0171109	0.121626	0.121626	0.0265281	0.507496	0.0468652	0.082282	0.0644777
Arf-GAP with GTPase, ANK repeat and PH domain-containing protein 2 OS=Mus musculus GN=Agap2 PE=2 SV=1 - [AGAP2_MOUSE]	Q3UHD9	-0.023833	0.0261985	-0.0214843	-0.0183544	-0.0346428	0.0191575	0.0734311	0.0278142	0.0109958	0.00876463	0.0170943	-0.126063	-0.0140073	0.404377	-0.023833	-0.0308218	-0.0214843	0.0774972	-0.0346428	0.00628317	0.0734311	-0.00610017	0.0109958	0.0170943	0.00657979	0.00657979	0.00322678	0.550033	0.0398936	0.0591303	0.0372917
Heterogeneous nuclear ribonucleoprotein A0 OS=Mus musculus GN=Hnrnpa0 PE=1 SV=1 - [ROA0_MOUSE]	Q9CX86	0.0304692	0.132119	-0.0395503	0.118666	0.0345977	-0.165207	-0.0174799	-0.0998486	-0.0544836	0.0353967	0.0169288	0.310388	0.0601721	0.275588	0.0304692	-0.0127123	-0.0395503	-0.13691	0.0345977	0.0385273	-0.0174799	-0.143115	-0.0544836	0.0169288	0.00815323	0.00815323	-0.045413	0.488596	0.0376961	0.172091	0.0759836
Microtubule-associated protein 1A OS=Mus musculus GN=Map1a PE=1 SV=2 - [MAP1A_MOUSE]	Q9QYR6	-0.0226339	0.0493338	0.00989267	-0.00705574	0.00114938	-0.0033423	-0.0435261	-0.00967253	-0.0155182	0.0025979	0.0169075	0.112915	0.0330841	0.285395	-0.0226339	0.0204507	0.00989267	-0.0405991	0.00114938	-0.00719562	-0.0435261	-0.00224579	-0.0155182	0.0169075	-0.0833842	-0.0833842	-0.00621973	0.522004	0.0225901	0.0486856	0.0404363
GMP synthase [glutamine-hydrolyzing] OS=Mus musculus GN=Gmps PE=1 SV=2 - [GUAA_MOUSE]	Q3THK7	0.0453049	0.0141257	0.0672869	-0.0370811	0.022788	-0.0415114	0.0675401	-0.0237451	-0.052433	0.0864885	0.0166584	-0.200271	-0.0615233	0.262237	0.0453049	0.00293212	0.0672869	-0.032662	0.022788	-0.0411831	0.0675401	0.0567962	-0.052433	0.0166584	0.0183093	0.0183093	-0.0220493	0.497901	0.0447917	0.0944987	0.0376029
High mobility group protein B1 OS=Mus musculus GN=Hmgb1 PE=1 SV=2 - [HMGB1_MOUSE]	P63158	-0.0590835	0.0214789	0.0499664	0.0325047	0.00668935	-0.0534887	-0.146527	-0.102893	-0.0490484	-0.00290845	0.0165835	0.288756	0.0608115	0.269232	-0.0590835	0.0454346	0.0499664	-0.074298	0.00668935	0.0307964	-0.146527	-0.0408803	-0.0490484	0.0165835	0.0606654	0.0606654	0.0298984	0.519734	0.0702818	0.136195	0.0537544
Platelet-activating factor acetylhydrolase IB subunit alpha OS=Mus musculus GN=Pafah1b1 PE=1 SV=2 - [LIS1_MOUSE]	P63005	-0.0403912	0.0140089	-0.0161258	0.0450966	0.00715962	0.00241305	0.0606031	0.0472521	0.00691258	-0.00224791	0.0164722	-0.173427	-0.0169225	0.39063	-0.0403912	-0.0455134	-0.0161258	-0.0125233	0.00715962	0.0458755	0.0606031	0.0259915	0.00691258	0.0164722	-0.0596876	-0.0596876	-0.000392724	0.522004	0.0338666	0.0822249	0.0538553
Beta-hexosaminidase subunit beta OS=Mus musculus GN=Hexb PE=2 SV=2 - [HEXB_MOUSE]	P20060	-0.111687	0.071296	-0.0415912	-0.0264893	-0.00629181	0.0243153	0.0213767	0.00400626	0.00665031	0.00691899	0.0163431	-0.043541	0.0252844	0.348757	-0.111687	-0.0124812	-0.0415912	0.024313	-0.00629181	0.0786166	0.0213767	-0.068581	0.00665031	0.0163431	0.00671788	0.00671788	0.0323157	0.491483	0.0505962	0.0402831	0.0512927
Cytochrome c oxidase subunit 7A2, mitochondrial OS=Mus musculus GN=Cox7a2 PE=1 SV=2 - [CX7A2_MOUSE]	P48771	-0.0825753	0.0474168	-0.0381729	0.0695367	-0.0102095	-0.0111839	-0.0625564	0.0101332	-0.0367097	-0.0559732	0.0158982	0.154893	0.0715247	0.262237	-0.0825753	0.0648463	-0.0381729	-0.0206411	-0.0102095	-0.0190171	-0.0625564	-0.0420751	-0.0367097	0.0158982	0.013948	0.013948	0.0356381	0.488596	0.0353209	0.0731366	0.037319
Connector enhancer of kinase suppressor of ras 2 OS=Mus musculus GN=Cnksr2 PE=1 SV=1 - [CNKR2_MOUSE]	Q80YA9	-0.13878	-0.0513464	-0.0234256	0.0824204	-0.0104759	0.112486	0.0811749	0.0168962	0.0174447	0.031923	0.0158293	-0.274141	-0.0039216	0.4664	-0.13878	0.0167391	-0.0234256	-0.0186094	-0.0104759	0.0309921	0.0811749	0.188839	0.0174447	0.0158293	-0.0334221	-0.0334221	0.033038	0.491483	0.0727976	0.13959	0.0861185
Interleukin enhancer-binding factor 3 OS=Mus musculus GN=Ilf3 PE=1 SV=2 - [ILF3_MOUSE]	Q9Z1X4	0.0523449	-0.00279723	0.000504485	-0.00371655	0.0141455	0.00379732	0.0225032	-0.00604678	-0.0297778	0.0330312	0.0156152	0.109631	0.00976062	0.426438	0.0523449	-0.0495035	0.000504485	-0.0403072	0.0141455	0.0255324	0.0225032	-0.0417108	-0.0297778	0.0156152	-0.14685	-0.14685	-0.0474284	0.491483	0.0269495	0.0451542	0.0672854
Ras/Rap GTPase-activating protein SynGAP OS=Mus musculus GN=Syngap1 PE=3 SV=2 - [SYGP1_MOUSE]|Ras GTPase-activating protein SynGAP OS=Mus musculus GN=Syngap1 PE=3 SV=2 - [SYGP1_MOUSE]	F6SEU4	-0.0490357	0.00821763	-0.03369	0.0391546	-0.0271189	0.0365713	0.0039325	0.0480866	0.0379615	0.0118221	0.0155506	-0.267236	-0.0118306	0.426438	-0.0490357	0.0288095	-0.03369	-0.0629022	-0.0271189	0.0599938	0.0039325	0.0680733	0.0379615	0.0155506	0.00772005	0.00772005	0.0380306	0.488596	0.0332135	0.121875	0.0518048
NADH dehydrogenase [ubiquinone] 1 alpha subcomplex subunit 7 OS=Mus musculus GN=Ndufa7 PE=1 SV=3 - [NDUA7_MOUSE]	Q9Z1P6	-0.0561696	0.0473013	-0.0161226	0.0640418	0.0486334	-0.0963429	-0.121144	-0.0421358	-0.0494108	0.0253622	0.0154772	0.379059	0.0926703	0.262237	-0.0561696	0.0201625	-0.0161226	-0.0282117	0.0486334	0.0167078	-0.121144	-0.0357668	-0.0494108	0.0154772	-0.173571	-0.173571	-0.00330227	0.549348	0.0596867	0.166133	0.072556
Neurexin-1 OS=Mus musculus GN=Nrxn1 PE=1 SV=3 - [NRX1A_MOUSE]|Neurexin-1-alpha OS=Mus musculus GN=Nrxn1 PE=1 SV=3 - [NRX1A_MOUSE]	Q9CS84	-0.047666	0.00946729	0.0164432	0.00400205	-0.00628001	-0.0266595	0.049771	0.0230216	0.0696796	-0.00824359	0.0153831	-0.326741	-0.070414	0.262237	-0.047666	0.0375414	0.0164432	-0.0117169	-0.00628001	0.0248684	0.049771	0.0227007	0.0696796	0.0153831	0.169557	0.169557	0.0217485	0.522004	0.0414054	0.134576	0.0678355
Voltage-dependent anion-selective channel protein 2 OS=Mus musculus GN=Vdac2 PE=1 SV=2 - [VDAC2_MOUSE]	Q60930	0.0236905	0.00156143	-0.0145105	-0.0320862	-0.00735567	0.00340372	0.0482576	0.0718523	0.0210257	-0.00741427	0.0151781	-0.188187	-0.0395259	0.274574	0.0236905	-0.0128512	-0.0145105	0.00876561	-0.00735567	0.0293823	0.0482576	0.0198096	0.0210257	0.0151781	0.0139782	0.0139782	-0.00361698	0.522004	0.0227433	0.0870424	0.01434
NEDD8 OS=Mus musculus GN=Nedd8 PE=1 SV=2 - [NEDD8_MOUSE]	P29595	0.19869	0.0743392	-0.0490362	-0.0314687	0.0253685	-0.0686467	-0.141448	-0.0284518	-0.0258249	0.0288584	0.0150205	0.579373	0.0885389	0.274574	0.19869	-0.00818762	-0.0490362	0.00970538	0.0253685	-0.150764	-0.141448	-0.103856	-0.0258249	0.0150205	-0.275547	-0.275547	-0.0999239	0.488596	0.112552	0.243881	0.106277
Protein FAM49A OS=Mus musculus GN=Fam49a PE=2 SV=1 - [FA49A_MOUSE]	Q8BHZ0	0.0799949	-0.148586	-0.00678259	-0.189292	0.139224	0.0225756	0.0536475	0.0900085	0.0716445	0.0884355	0.0148039	-0.446563	-0.155992	0.262237	0.0799949	0.0708785	-0.00678259	0.0791443	0.139224	-0.0471568	0.0536475	0.0818501	0.0716445	0.0148039	-0.0232515	-0.0232515	-0.0202738	0.522004	0.0516633	0.208341	0.0577688
Vigilin OS=Mus musculus GN=Hdlbp PE=1 SV=1 - [VIGLN_MOUSE]	Q8VDJ3	0.0705471	0.00111295	0.103929	-0.0203869	0.0634748	-0.101776	-0.0971263	0.027384	-0.0178289	-0.0140518	0.0139651	0.19051	-0.00902793	0.445606	0.0705471	-0.142347	0.103929	0.0437202	0.0634748	-0.0182744	-0.0971263	0.0617275	-0.0178289	0.0139651	-0.129759	-0.129759	-0.0594523	0.519734	0.0729755	0.0968237	0.0852286
Pyruvate dehydrogenase protein X component, mitochondrial OS=Mus musculus GN=Pdhx PE=2 SV=1 - [ODPX_MOUSE]	Q8BKZ9	-0.0945354	0.0604793	-0.034778	0.0174997	0.012985	-0.0124827	-0.120803	-0.01014	-0.0307281	-0.00197795	0.0137609	0.363858	0.111889	0.262237	-0.0945354	0.04538	-0.034778	-0.00113221	0.012985	0.00658442	-0.120803	-0.0547069	-0.0307281	0.0137609	-0.0603263	-0.0603263	0.0151601	0.518468	0.0552828	0.1467	0.0530828
Protein tweety homolog 3 OS=Mus musculus GN=Ttyh3 PE=1 SV=1 - [TTYH3_MOUSE]	Q6P5F7	-0.0239919	0.130222	0.0630113	0.0625108	-0.149682	-0.0293098	-0.0447952	0.0141377	0.106573	-0.0385012	0.013623	-0.040111	0.0223684	0.392864	-0.0239919	-0.156607	0.0630113	0.0515187	-0.149682	0.0523285	-0.0447952	0.0508719	0.106573	0.013623	-0.0524244	-0.0524244	-0.00473745	0.996703	0.0897704	0.0683866	0.0832663
Glutamate receptor ionotropic, NMDA 2A OS=Mus musculus GN=Grin2a PE=1 SV=2 - [NMDE1_MOUSE]|Glutamate [NMDA] receptor subunit epsilon-1 OS=Mus musculus GN=Grin2a PE=1 SV=2 - [NMDE1_MOUSE]	P35436	-0.114212	-0.0257382	-0.00141601	0.0758605	-0.0291106	0.00704472	0.0823682	-0.103215	-0.00233655	0.0817952	0.0135987	-0.248606	-0.0269583	0.385632	-0.114212	0.113227	-0.00141601	-0.121263	-0.0291106	0.095607	0.0823682	0.076154	-0.00233655	0.0135987	0.0778553	0.0778553	0.0525124	0.511721	0.0639271	0.124951	0.086504
60S ribosomal protein L26 OS=Mus musculus GN=Rpl26 PE=2 SV=1 - [RL26_MOUSE]	P61255	-0.0191961	-0.046528	-0.0241164	0.00817323	0.0037741	0.0754387	0.0290705	0.0699039	0.060013	-0.00634615	0.0133046	-0.109978	-0.012031	0.412335	-0.0191961	-0.0202624	-0.0241164	-0.00219223	0.0037741	0.0249091	0.0290705	-0.021145	0.060013	0.0133046	-0.0678951	-0.0678951	-0.0193938	0.491483	0.0313995	0.0706118	0.0366311
Ras-related protein Rab-5C OS=Mus musculus GN=Rab5c PE=1 SV=2 - [RAB5C_MOUSE]	P35278	0.0461022	-0.100201	0.0227773	-0.0116255	-0.0204466	0.0293015	0.12953	0.0127621	0.0429699	0.00684718	0.0131935	-0.362402	-0.109907	0.262237	0.0461022	-0.0449663	0.0227773	0.00700393	-0.0204466	0.0720543	0.12953	0.0537819	0.0429699	0.0131935	0.0808767	0.0808767	-0.00715604	0.550033	0.050448	0.149953	0.0471331
Protein disulfide-isomerase A6 OS=Mus musculus GN=Pdia6 PE=1 SV=3 - [PDIA6_MOUSE]	Q922R8	-0.180414	0.0083751	-0.0311605	0.164222	0.0193217	0.0440122	-0.0556655	-0.0271858	-0.144329	-0.114098	0.0131287	0.365883	0.136721	0.262237	-0.180414	0.0173848	-0.0311605	-0.0540302	0.0193217	0.0122886	-0.0556655	-0.0558982	-0.144329	0.0131287	-0.0722759	-0.0722759	0.0528379	0.491483	0.0825109	0.1698	0.0620609
Low molecular weight phosphotyrosine protein phosphatase OS=Mus musculus GN=Acp1 PE=1 SV=3 - [PPAC_MOUSE]	Q9D358	-0.0941159	0.0916181	0.0659584	0.0235581	0.0818926	-0.0821237	0.0130572	-0.0901026	-0.0644307	0.0247244	0.0130619	0.205788	0.0263399	0.37502	-0.0941159	-0.0441655	0.0659584	-0.0318031	0.0818926	-0.0108188	0.0130572	-0.072463	-0.0644307	0.0130619	0.0344607	0.0344607	-0.0340516	0.488596	0.0698104	0.111137	0.0391906
Guanine nucleotide-binding protein subunit alpha-13 OS=Mus musculus GN=Gna13 PE=1 SV=1 - [GNA13_MOUSE]	P27601	-0.181698	-0.0170215	0.0148503	-0.0294105	-0.00792862	0.117482	0.00627171	0.108129	-0.0296572	-0.0439046	0.0129946	-0.204331	0.0193516	0.405879	-0.181698	-0.0234528	0.0148503	-0.0225786	-0.00792862	0.149758	0.00627171	0.157033	-0.0296572	0.0129946	0.0691784	0.0691784	0.073232	0.488596	0.0757243	0.117926	0.0978704
Disks large homolog 1 OS=Mus musculus GN=Dlg1 PE=1 SV=1 - [DLG1_MOUSE]	Q811D0	-0.0454551	0.0234614	0.0855274	-0.0853055	0.0119783	0.0390938	0.0806073	-0.0373614	0.0258366	-0.0440593	0.0127371	-0.0544654	-0.054978	0.274574	-0.0454551	0.0484888	0.0855274	-0.150023	0.0119783	0.0722337	0.0806073	-0.00757011	0.0258366	0.0127371	0.0355092	0.0355092	-0.0306378	0.522004	0.0489187	0.0478856	0.0793646
Protein 2010300C02Rik OS=Mus musculus GN=2010300C02Rik PE=4 SV=1 - [E9Q3M9_MOUSE]	E9Q3M9	-0.0625323	-0.0661063	-0.0857459	-0.0128597	0.0248576	0.00803705	0.000383747	-0.08793	-0.0402534	-0.0795517	0.0127296	0.0145959	-0.012209	0.429071	-0.0625323	0.188898	-0.0857459	-0.119356	0.0248576	0.124808	0.000383747	-0.00482835	-0.0402534	0.0127296	0.307448	0.307448	0.0874893	0.491483	0.0444634	0.0458789	0.174197
SUMO-activating enzyme subunit 2 OS=Mus musculus GN=Uba2 PE=1 SV=1 - [SAE2_MOUSE]	Q9Z1F9	-0.0363409	0.082199	-0.0225164	0.208643	-0.0207915	-0.0123038	-0.00258556	0.0442494	0.103278	0.00598044	0.0124904	-0.0923776	0.0338093	0.333924	-0.0363409	-0.16129	-0.0225164	-0.0423719	-0.0207915	0.00477315	-0.00258556	0.0216934	0.103278	0.0124904	-0.130487	-0.130487	-0.0505765	0.488596	0.0507969	0.10164	0.0832014
Alcohol dehydrogenase [NADP(+)] OS=Mus musculus GN=Akr1a1 PE=1 SV=3 - [AK1A1_MOUSE]	Q9JII6	0.0509715	-0.0136564	0.0509722	0.00243484	0.0145492	-0.0908506	0.00203164	0.0117044	0.00380043	-0.00736517	0.0124802	0.217144	-0.00256564	0.470377	0.0509715	-0.0246003	0.0509722	0.0402062	0.0145492	-0.0300266	0.00203164	-0.0143553	0.00380043	0.0124802	-0.185363	-0.185363	-0.064837	0.488596	0.0225988	0.103356	0.0755302
Voltage-dependent calcium channel gamma-8 subunit OS=Mus musculus GN=Cacng8 PE=1 SV=1 - [CCG8_MOUSE]	Q8VHW2	0.0238272	-0.0145635	-0.00163932	0.0144226	-0.046699	-0.00743309	0.0636216	0.064402	0.129574	0.0144753	0.0124567	-0.646573	-0.126068	0.262237	0.0238272	-0.02189	-0.00163932	-0.0494273	-0.046699	0.103402	0.0636216	0.139503	0.129574	0.0124567	0.139324	0.139324	0.0354978	0.518468	0.0604564	0.271195	0.0818804
Valacyclovir hydrolase OS=Mus musculus GN=Bphl PE=1 SV=1 - [BPHL_MOUSE]	Q8R164	-0.134628	0.00835983	0.111177	-0.0882569	-0.0218551	0.0649915	-0.122642	-0.124116	-0.101824	-0.0856345	0.0124544	0.151949	0.0307684	0.360536	-0.134628	-0.0321898	0.111177	-0.000137264	-0.0218551	0.0925384	-0.122642	0.0276122	-0.101824	0.0124544	0.088131	0.088131	0.0978906	0.488596	0.0953851	0.106797	0.0688682
Nuclease EXOG, mitochondrial OS=Mus musculus GN=Exog PE=2 SV=1 - [EXOG_MOUSE]	Q8C163	-0.016706	-0.012245	0.00301974	-0.0391942	0.0222621	-0.0653385	0.0998442	0.143751	-0.00489293	0.0968066	0.0124341	0.216235	0.0373422	0.356812	-0.016706	0.0410988	0.00301974	0.00576646	0.0222621	0.0613367	0.0998442	-0.162152	-0.00489293	0.0124341	-0.39278	-0.39278	-0.0953228	0.491483	0.0416895	0.112677	0.174062
Intersectin-2 OS=Mus musculus GN=Itsn2 PE=1 SV=2 - [ITSN2_MOUSE]	Q9Z0R6	-0.0954891	0.0506361	-0.149225	0.054534	0.0108553	0.156803	-0.0506881	0.16474	0.185751	-0.0954532	0.0124286	-0.329921	0.0146177	0.438877	-0.0954891	-0.00358346	-0.149225	0.00557515	0.0108553	-0.030106	-0.0506881	0.0663182	0.185751	0.0124286	-0.0575268	-0.0575268	0.0285659	0.522004	0.116179	0.187202	0.0605672
Constitutive coactivator of PPAR-gamma-like protein 1 OS=Mus musculus GN=FAM120A PE=1 SV=2 - [F120A_MOUSE]	Q6A0A9	0.000898469	-0.115281	0.0494908	-0.0334958	0.0554135	-0.0772221	0.0901596	0.0288843	0.0808952	0.131492	0.0122019	-0.604148	-0.159805	0.262237	0.000898469	0.0787745	0.0494908	-0.0101797	0.0554135	0.0516013	0.0901596	0.0954679	0.0808952	0.0122019	0.187326	0.187326	0.0152752	0.600648	0.0358234	0.256409	0.0768331
Histidine--tRNA ligase, cytoplasmic OS=Mus musculus GN=Hars PE=2 SV=2 - [SYHC_MOUSE]	Q61035	-0.125199	0.0490329	0.0368017	0.022321	-0.00860885	-0.0121716	0.0585139	0.0992775	0.0492353	-0.0119304	0.0120947	-0.188433	-0.0107902	0.432975	-0.125199	0.0263533	0.0368017	-0.00737558	-0.00860885	0.0188463	0.0585139	-0.0175099	0.0492353	0.0120947	0.0327753	0.0327753	-0.000628558	0.579232	0.067839	0.098248	0.0267652
5'-nucleotidase domain-containing protein 3 OS=Mus musculus GN=Nt5dc3 PE=2 SV=1 - [NT5D3_MOUSE]	Q3UHB1	0.024144	0.035409	-0.00988539	0.0446813	-0.0220386	0.0192473	0.0402233	-0.0149205	-0.0496484	0.0117572	0.0120879	-0.0574826	0.0073015	0.433247	0.024144	-0.0322271	-0.00988539	-0.00224906	-0.0220386	-0.0570815	0.0402233	0.0466823	-0.0496484	0.0120879	-0.00463391	-0.00463391	-0.00474284	0.525355	0.0328359	0.0375134	0.0362455
TAR DNA-binding protein 43 OS=Mus musculus GN=Tardbp PE=1 SV=1 - [TADBP_MOUSE]	Q921F2	-0.043007	0.0276802	0.0537391	-0.00559301	0.0120715	-0.0306971	-0.0517098	0.00957561	-0.0135294	-0.0273405	0.0118975	-0.00630468	-0.000356895	0.478309	-0.043007	-0.0128191	0.0537391	-0.0244498	0.0120715	0.0230752	-0.0517098	0.0277246	-0.0135294	0.0118975	0.0660586	0.0660586	0.015626	0.522004	0.0393098	0.0220941	0.0347244
Mitochondrial amidoxime reducing component 2 OS=Mus musculus GN=Marc2 PE=1 SV=1 - [MARC2_MOUSE]	Q922Q1	-0.0908593	-0.113198	-0.0735979	0.142087	0.028349	0.0268063	0.113589	0.0642566	0.0705593	0.0427459	0.0117333	-0.375007	-0.0453472	0.337667	-0.0908593	-0.109767	-0.0735979	0.182777	0.028349	0.00740317	0.113589	0.0679286	0.0705593	0.0117333	-0.0311484	-0.0311484	0.0154604	0.621665	0.0798737	0.1859	0.0984548
Calcium/calmodulin-dependent 3',5'-cyclic nucleotide phosphodiesterase 1A OS=Mus musculus GN=Pde1a PE=2 SV=2 - [PDE1A_MOUSE]	Q61481	-0.0385476	-0.0774098	-0.00858906	0.0706244	0.0577931	-0.0105551	0.123397	0.182432	0.00399232	0.0628391	0.0116581	-0.263206	-0.0308298	0.354646	-0.0385476	0.00133219	-0.00858906	-0.0212734	0.0577931	0.0266252	0.123397	0.0483896	0.00399232	0.0116581	-0.210142	-0.210142	-0.0440221	0.488596	0.0575208	0.153227	0.0970913
Elongation factor 1-delta OS=Mus musculus GN=Eef1d PE=1 SV=3 - [EF1D_MOUSE]	P57776	-0.121384	0.0309992	-0.0926587	0.0122731	0.0887185	-0.0427309	-0.088538	-0.0665217	0.0130908	0.00327984	0.0116328	0.201736	0.0546956	0.274132	-0.121384	0.0659742	-0.0926587	-0.0272814	0.0887185	0.0860903	-0.088538	-0.085581	0.0130908	0.0116328	0.0283861	0.0283861	0.0398738	0.488596	0.0816997	0.0947089	0.0640712
Ryanodine receptor 2 OS=Mus musculus GN=Ryr2 PE=1 SV=1 - [RYR2_MOUSE]	E9Q401	0.0500597	-0.072913	-0.0110749	0.0337162	-0.0219436	0.0309768	0.0804339	0.0115646	0.0481427	0.047702	0.0113385	-0.298282	-0.0673653	0.262237	0.0500597	-0.0342732	-0.0110749	0.107653	-0.0219436	-0.0822014	0.0804339	0.047994	0.0481427	0.0113385	0.0264496	0.0264496	-0.0111129	0.522004	0.0397999	0.133121	0.0659902
Protein phosphatase 1A OS=Mus musculus GN=Ppm1a PE=1 SV=1 - [PPM1A_MOUSE]	P49443	-0.119449	0.0710342	0.0494708	0.00702976	0.0794739	0.0198418	0.0978173	-0.0161268	0.0559747	-0.0252518	0.0112407	-0.120237	-0.0397064	0.302421	-0.119449	-0.0552002	0.0494708	-0.0242816	0.0794739	-0.0279196	0.0978173	0.0391264	0.0559747	0.0112407	0.0444769	0.0444769	-0.0475578	0.488596	0.0784635	0.0635093	0.0518671
Ribonuclease inhibitor OS=Mus musculus GN=Rnh1 PE=1 SV=1 - [RINI_MOUSE]	Q91VI7	-0.0407641	-0.0974458	0.0509172	0.0127192	-0.0566982	0.0596277	0.0163457	0.0229188	0.0281045	-0.0160691	0.0111161	-0.415398	-0.073778	0.270828	-0.0407641	0.0209295	0.0509172	-0.0492897	-0.0566982	0.100004	0.0163457	0.0826155	0.0281045	0.0111161	0.196535	0.196535	0.0692674	0.488596	0.0415596	0.176187	0.0821212
ATP synthase subunit epsilon, mitochondrial OS=Mus musculus GN=Atp5e PE=2 SV=2 - [ATP5E_MOUSE]	P56382	0.418305	0.00282188	-0.0479913	-0.124827	0.00402	-0.075079	-0.0214797	-0.0809591	0.0640116	0.0230608	0.0110571	0.390698	-0.048701	0.388932	0.418305	-0.214401	-0.0479913	0.278156	0.00402	-0.241004	-0.0214797	-0.124191	0.0640116	0.0110571	-0.266	-0.266	-0.16526	0.522004	0.174046	0.18862	0.207204
Kinesin light chain 2 OS=Mus musculus GN=Klc2 PE=1 SV=1 - [KLC2_MOUSE]	O88448	-0.0511496	0.0327989	0.0509957	-0.000858283	-0.0460751	0.129267	-0.0334149	-0.0450189	0.0203588	-0.084135	0.0107383	0.176753	0.0428923	0.291461	-0.0511496	-0.024159	0.0509957	-0.071546	-0.0460751	-0.0192737	-0.0334149	0.0409185	0.0203588	0.0107383	-0.0933767	-0.0933767	-0.0186188	0.518468	0.0414568	0.100863	0.0494742
Ras-related protein Rab-23 OS=Mus musculus GN=Rab23 PE=1 SV=2 - [RAB23_MOUSE]	P35288	-0.126618	0.0317818	0.0661108	-0.0543472	0.0340566	0.0390911	0.000931838	-0.076146	0.108524	0.0910308	0.0107046	-0.0497011	-0.0186667	0.394447	-0.126618	0.0218116	0.0661108	0.0438517	0.0340566	-0.0557378	0.000931838	-0.0214176	0.108524	0.0107046	-0.0464188	-0.0464188	-0.0281882	0.518468	0.0799902	0.066319	0.0386714
Protein S100-A1 OS=Mus musculus GN=S100a1 PE=1 SV=2 - [S10A1_MOUSE]	P56565	0.300829	0.0178766	-0.0225963	-0.0177929	-0.0320499	-0.165703	-0.114448	0.0490511	-0.0389638	0.0167466	0.0107001	0.530346	0.0545086	0.366696	0.300829	-0.100148	-0.0225963	0.13669	-0.0320499	-0.117105	-0.114448	-0.169727	-0.0389638	0.0107001	-0.353281	-0.353281	-0.106245	0.603558	0.144902	0.237131	0.175133
Cytosol aminopeptidase OS=Mus musculus GN=Lap3 PE=1 SV=3 - [AMPL_MOUSE]	Q9CPY7	-0.094031	0.0647208	0.00446811	0.0154272	-0.0507477	-0.0174245	-0.0529781	-0.0522671	0.0284658	-0.0371599	0.0106356	0.161184	0.0481113	0.274447	-0.094031	0.047684	0.00446811	-0.0085413	-0.0507477	0.0384444	-0.0529781	-0.0872175	0.0284658	0.0106356	-0.0339026	-0.0339026	0.0289824	0.488596	0.047339	0.0797612	0.0574726
Signal-induced proliferation-associated 1-like protein 1 OS=Mus musculus GN=Sipa1l1 PE=1 SV=2 - [SI1L1_MOUSE]	Q8C0T5	-0.0626209	0.0256604	-0.0184302	0.0132233	-0.00270476	-0.0149881	0.0504694	0.0477657	-0.0150993	0.0218128	0.0106027	-0.0962738	0.00583058	0.4459	-0.0626209	0.0558796	-0.0184302	0.00240649	-0.00270476	0.00157416	0.0504694	-0.0390712	-0.0150993	0.0106027	0.0188395	0.0188395	0.013061	0.522004	0.0371968	0.051152	0.0307854
Coatomer subunit beta' OS=Mus musculus GN=Copb2 PE=2 SV=2 - [COPB2_MOUSE]	O55029	-0.0553618	0.0544142	-0.0146628	-0.00345744	-0.00887482	0.063089	0.0939597	0.0454569	0.00485698	0.0251188	0.010585	-0.350013	-0.032649	0.351074	-0.0553618	-0.0400932	-0.0146628	0.0230227	-0.00887482	-0.0180759	0.0939597	0.053388	0.00485698	0.010585	0.080521	0.080521	0.0173978	0.518468	0.0493309	0.15975	0.0448793
Rab GDP dissociation inhibitor alpha OS=Mus musculus GN=Gdi1 PE=1 SV=3 - [GDIA_MOUSE]	P50396	-0.00497531	0.0621359	-0.0201808	-0.0344694	0.000441604	-0.0282227	0.0374802	0.0657252	0.0829781	-0.024523	0.010559	-0.131603	-0.0328767	0.300373	-0.00497531	-0.0157494	-0.0201808	0.0217015	0.000441604	0.0193185	0.0374802	0.0364554	0.0829781	0.010559	-0.1068	-0.1068	-0.0202748	0.494234	0.0372839	0.0730852	0.0541698
Atp2b3 protein OS=Mus musculus GN=Atp2b3 PE=2 SV=1 - [Q0VF54_MOUSE]	Q0VF54	-0.0506575	-0.00871655	-0.0261312	0.0261824	0.0447961	0.0379089	0.171954	0.08072	0.242014	-0.0157375	0.0103873	-0.583482	-0.142581	0.262237	-0.0506575	-0.0737645	-0.0261312	0.060703	0.0447961	-0.0103207	0.171954	0.012135	0.242014	0.0103873	0.130159	0.130159	-0.0535999	0.518468	0.116485	0.250466	0.0745723
Leucine-rich repeat-containing protein 57 OS=Mus musculus GN=Lrrc57 PE=2 SV=1 - [LRC57_MOUSE]	Q9D1G5	0.120186	-0.0485614	-0.0209233	-0.060583	0.0751748	0.0919724	0.0266919	-0.0708673	-0.00044525	0.0280255	0.0101012	-0.0901038	-0.0601505	0.269232	0.120186	-0.0585218	-0.0209233	0.0278155	0.0751748	-0.126559	0.0266919	-0.016435	-0.00044525	0.0101012	0.149413	0.149413	-0.0452422	0.518468	0.0528078	0.0702251	0.0932953
Laminin subunit gamma-1 OS=Mus musculus GN=Lamc1 PE=1 SV=2 - [LAMC1_MOUSE]	P02468	-0.00172136	0.0190791	-0.0602629	0.0768853	-0.0705312	0.00107912	0.0207549	0.0198384	0.0100739	0.0259967	0.00999377	-0.287856	-0.00888068	0.443254	-0.00172136	-0.0386153	-0.0602629	0.0227708	-0.0705312	0.0513164	0.0207549	0.0357134	0.0100739	0.00999377	0.161429	0.161429	0.0547271	0.488596	0.0395982	0.131684	0.0673185
Insulin-degrading enzyme OS=Mus musculus GN=Ide PE=1 SV=1 - [IDE_MOUSE]	Q9JHR7	0.0362839	-0.0251495	-0.128845	0.0204043	0.0206157	0.0486675	-0.0187527	0.046232	-0.11485	-0.00579696	0.00996658	-0.27016	0.00162972	0.476475	0.0362839	-0.0396533	-0.128845	0.0245944	0.0206157	0.0430816	-0.0187527	0.0507171	-0.11485	0.00996658	0.266597	0.266597	0.0961609	0.488596	0.0715663	0.120682	0.10463
Alanine--tRNA ligase, cytoplasmic OS=Mus musculus GN=Aars PE=1 SV=1 - [SYAC_MOUSE]	Q8BGQ7	-0.0834752	0.0478327	-0.0193784	0.0476688	0.0010888	0.0115879	0.0728686	0.0624498	0.0224485	0.0781271	0.00989003	-0.32147	-0.0128744	0.426977	-0.0834752	-0.0335619	-0.0193784	0.0237864	0.0010888	0.00445082	0.0728686	0.0325305	0.0224485	0.00989003	0.0255274	0.0255274	0.0111532	0.518468	0.0514867	0.153058	0.0241144
Coiled-coil domain-containing protein 177 OS=Mus musculus GN=Ccdc177 PE=1 SV=1 - [CC177_MOUSE]|Protein Gm1568 OS=Mus musculus GN=Gm1568 PE=2 SV=1 - [Q3UHB8_MOUSE]	Q3UHB8	-0.0256877	-0.00352467	-0.0537635	0.0322004	-0.00897159	0.0846604	-0.0523968	-0.0324648	0.0124284	0.0385819	0.00983296	0.0459006	0.0473187	0.262237	-0.0256877	0.0171672	-0.0537635	0.0104698	-0.00897159	-0.0525504	-0.0523968	-0.0167435	0.0124284	0.00983296	0.0144079	0.0144079	0.0119604	0.522004	0.0292737	0.0407654	0.0270958
Guanine nucleotide-binding protein G(i) subunit alpha-2 OS=Mus musculus GN=Gnai2 PE=1 SV=5 - [GNAI2_MOUSE]	P08752	-0.0904064	0.0199201	-0.0054312	-0.0380508	-0.000767974	0.0706015	0.0898623	-0.0983619	0.0276094	0.101781	0.00977255	-0.467333	-0.0736802	0.275814	-0.0904064	0.0365486	-0.0054312	-0.027379	-0.000767974	0.0349651	0.0898623	0.268859	0.0276094	0.00977255	0.0395835	0.0395835	0.0583609	0.488596	0.0582751	0.20835	0.103719
AFG3-like protein 2 OS=Mus musculus GN=Afg3l2 PE=1 SV=1 - [AFG32_MOUSE]	Q8JZQ2	-0.112669	0.00426779	0.0237345	-0.0221588	0.0122151	-0.0226954	-0.0062583	0.0622516	0.128236	-0.0323371	0.00963763	-0.183128	-0.0414494	0.301216	-0.112669	0.0106744	0.0237345	0.0800793	0.0122151	0.0265518	-0.0062583	0.0141625	0.128236	0.00963763	0.0183932	0.0183932	0.0140012	0.546059	0.0767868	0.0815126	0.0305774
26S proteasome non-ATPase regulatory subunit 2 OS=Mus musculus GN=Psmd2 PE=1 SV=1 - [PSMD2_MOUSE]	Q8VDM4	-0.0181659	-0.00846958	-0.00438225	0.0333377	0.0113545	-0.0189855	0.090235	0.0942888	-0.0199525	-0.00995445	0.00961427	-0.231041	-0.0349212	0.299533	-0.0181659	0.0492284	-0.00438225	-0.0299417	0.0113545	-0.0139757	0.090235	0.0744567	-0.0199525	0.00961427	0.0186361	0.0186361	0.000569595	0.518468	0.0408028	0.110098	0.0429657
Reticulon-3 OS=Mus musculus GN=Rtn3 PE=1 SV=2 - [RTN3_MOUSE]	Q9ES97	-0.0287913	-0.0146572	0.0148531	0.00634368	-0.016367	0.0470191	0.0745154	0.102198	0.0784715	-0.00462729	0.00950522	-0.342527	-0.0564062	0.274574	-0.0287913	0.0207769	0.0148531	-0.0319388	-0.016367	0.0027615	0.0745154	0.0466931	0.0784715	0.00950522	-0.00816574	-0.00816574	-0.00968727	0.491483	0.0451794	0.15695	0.0307327
Rootletin OS=Mus musculus GN=Crocc PE=1 SV=2 - [CROCC_MOUSE]	Q8CJ40	0.299264	-0.0855708	-0.0526691	0.0496515	-0.0222024	-0.0426671	0.011454	-0.109275	0.0251493	-0.160133	0.00948513	0.505397	-0.0188464	0.438073	0.299264	-0.104626	-0.0526691	0.0601173	-0.0222024	-0.101298	0.011454	-0.185132	0.0251493	0.00948513	-0.0488085	-0.0488085	-0.116394	0.488596	0.127661	0.245148	0.0815855
Annexin A6 OS=Mus musculus GN=Anxa6 PE=1 SV=3 - [ANXA6_MOUSE]	P14824	-0.120822	0.0173796	0.0467659	-0.0309201	0.00970709	0.0443161	0.0265983	-0.0153887	-0.00691103	-0.0217254	0.00947123	-0.120676	-0.015304	0.405289	-0.120822	-0.00943958	0.0467659	-0.0442559	0.00970709	0.0872686	0.0265983	0.0564747	-0.00691103	0.00947123	0.0618957	0.0618957	0.0328991	0.491483	0.0591907	0.0562222	0.049808
Protein CDV3 OS=Mus musculus GN=Cdv3 PE=1 SV=2 - [CDV3_MOUSE]	Q4VAA2	0.640793	-0.149566	-0.14205	-0.174045	0.0964558	-0.0787643	-0.345458	0.00757217	0.0941191	0.0920654	0.00943971	0.52259	-0.0222414	0.453145	0.640793	-0.296763	-0.14205	0.364502	0.0964558	-0.260562	-0.345458	-0.368149	0.0941191	0.00943971	-0.0152126	-0.0152126	-0.154409	0.996703	0.330933	0.257854	0.271973
Protein NDRG1 OS=Mus musculus GN=Ndrg1 PE=1 SV=1 - [NDRG1_MOUSE]	Q62433	0.0730589	-0.0415237	0.0715538	0.0226431	-0.0265116	-0.0267498	-0.145665	-0.000782305	-0.127651	0.0438295	0.00930156	-0.0477612	0.0159281	0.420812	0.0730589	0.00388856	0.0715538	0.0270607	-0.0265116	-0.10342	-0.145665	0.0355852	-0.127651	0.00930156	0.297486	0.297486	0.0570284	0.546059	0.095091	0.0366956	0.140661
Nucleoprotein TPR OS=Mus musculus GN=Tpr PE=1 SV=1 - [TPR_MOUSE]|Protein Tpr OS=Mus musculus GN=Tpr PE=2 SV=1 - [F6ZDS4_MOUSE]	F6ZDS4	0.243205	-0.0628487	-0.040273	-0.0447665	0.029435	-0.0315796	-0.0959112	-0.0814542	-0.0526826	-0.00567231	0.00919998	0.316176	-0.00051979	0.479051	0.243205	0.0453219	-0.040273	0.0297227	0.029435	-0.168217	-0.0959112	-0.0511473	-0.0526826	0.00919998	-0.0199169	-0.0199169	-0.0459668	0.543545	0.120213	0.149826	0.0761863
28S ribosomal protein S36, mitochondrial OS=Mus musculus GN=Mrps36 PE=1 SV=1 - [RT36_MOUSE]	Q9CQX8	-0.11547	0.0173838	0.00157787	-0.0123318	0.0476307	0.0548694	-0.00625566	-0.296152	-0.125326	-0.0534063	0.00915877	0.208281	0.0178882	0.420661	-0.11547	0.0604752	0.00157787	-0.16126	0.0476307	0.107125	-0.00625566	0.0252307	-0.125326	0.00915877	0.154668	0.154668	0.0764541	0.518468	0.0714151	0.165106	0.11006
Cytoplasmic dynein 1 light intermediate chain 1 OS=Mus musculus GN=Dync1li1 PE=1 SV=1 - [DC1L1_MOUSE]	Q8R1Q8	-0.0704349	0.0230198	0.00293576	0.00563277	0.0905895	-0.0935122	-0.0684236	-0.0609483	-0.00539873	0.00247467	0.00913153	0.170516	0.0147972	0.418951	-0.0704349	0.0535108	0.00293576	-0.0141271	0.0905895	0.0023856	-0.0684236	0.0368337	-0.00539873	0.00913153	-0.115547	-0.115547	0.00600302	0.551354	0.0594677	0.0913583	0.0612454
Fascin OS=Mus musculus GN=Fscn1 PE=1 SV=4 - [FSCN1_MOUSE]	Q61553	-0.0547079	0.0476468	-0.0104978	-0.00849116	0.011257	0.00827505	0.0328409	0.0114455	0.0385405	0.03539	0.00912875	-0.151299	-0.0139324	0.404377	-0.0547079	0.0120816	-0.0104978	-0.0327175	0.011257	0.027154	0.0328409	0.0436591	0.0385405	0.00912875	-0.0151766	-0.0151766	0.000651683	0.522004	0.0339397	0.0723097	0.0281281
Presequence protease, mitochondrial OS=Mus musculus GN=Pitrm1 PE=2 SV=1 - [PREP_MOUSE]	Q8K411	-0.0932131	-0.117033	0.0121335	0.0429906	-0.0154524	0.0754119	0.0805498	-0.0651108	0.0200925	0.0679957	0.00900862	-0.198473	-0.0345562	0.350475	-0.0932131	0.108122	0.0121335	-0.170938	-0.0154524	0.157977	0.0805498	0.0860131	0.0200925	0.00900862	0.021405	0.021405	0.0279966	0.996703	0.0566023	0.112427	0.117234
Liprin-alpha-2 OS=Mus musculus GN=Ppfia2 PE=1 SV=2 - [LIPA2_MOUSE]	Q8BSS9	0.00858079	-0.00556297	0.00853276	-0.00852952	-0.023605	0.0358904	-0.00642415	0.00860693	0.00123499	-0.0233636	0.0090009	-0.0613778	-0.00860949	0.423928	0.00858079	-0.0132892	0.00853276	-0.0403274	-0.023605	0.0383101	-0.00642415	0.0691269	0.00123499	0.0090009	0.00116854	0.00116854	0.00994933	0.518468	0.0128549	0.0325174	0.0387628
Epidermal growth factor receptor substrate 15-like 1 OS=Mus musculus GN=Eps15l1 PE=1 SV=3 - [EP15R_MOUSE]	Q60902	-0.0765095	0.00388457	0.0466765	-0.0105816	0.029146	-0.171281	-0.0177418	0.0537513	0.0070904	-0.045675	0.00872512	0.292448	0.02086	0.412335	-0.0765095	0.164008	0.0466765	0.0257705	0.029146	-0.0111138	-0.0177418	-0.120822	0.0070904	0.00872512	-0.127696	-0.127696	-0.0195534	0.600714	0.0431785	0.153273	0.108352
Ankyrin-3 OS=Mus musculus GN=Ank3 PE=1 SV=1 - [ANK3_MOUSE]	G5E8K5	-0.0840012	0.0620437	-0.0248242	0.0292813	-0.00765218	0.0134365	0.000648693	-0.0281321	0.00452882	-0.00304638	0.00861989	-0.0861595	0.0150173	0.397264	-0.0840012	0.0396859	-0.0248242	-0.0196313	-0.00765218	-0.00833858	0.000648693	0.0641198	0.00452882	0.00861989	0.0198619	0.0198619	0.0363228	0.488596	0.0348397	0.0511569	0.0306733
Sickle tail protein OS=Mus musculus GN=Skt PE=1 SV=1 - [SKT_MOUSE]	A2AQ25	-0.0456079	0.0610674	-0.0383468	-0.053965	0.0597083	0.00627917	-0.2206	-0.0253472	-0.102525	-0.0555482	0.0082509	0.515431	0.131173	0.262237	-0.0456079	0.00540362	-0.0383468	-0.0380534	0.0597083	0.0435145	-0.2206	-0.0554891	-0.102525	0.0082509	-0.014831	-0.014831	0.0383873	0.488596	0.0971518	0.22029	0.0377665
Ras and Rab interactor 1 OS=Mus musculus GN=Rin1 PE=1 SV=1 - [RIN1_MOUSE]	Q921Q7	0.15476	-0.0048714	-0.0806253	-0.0363663	0.0557045	0.00611916	-0.0914689	-0.0670426	-0.105635	0.129189	0.00797795	-0.0688128	0.00291684	0.47199	0.15476	-0.00718484	-0.0806253	-0.0299678	0.0557045	-0.0575679	-0.0914689	0.0791	-0.105635	0.00797795	0.0367067	0.0367067	0.0267264	0.610713	0.102525	0.0735014	0.0575553
Importin-5 OS=Mus musculus GN=Ipo5 PE=1 SV=3 - [IPO5_MOUSE]	Q8BKC5	-0.0394056	-0.0716764	0.0076041	-0.00988383	-0.0027046	-0.00296913	0.0641765	0.129143	0.1028	0.0667094	0.00771118	-0.308536	-0.0562323	0.274574	-0.0394056	0.0180303	0.0076041	-0.00923305	-0.0027046	0.110238	0.0641765	0.0391786	0.1028	0.00771118	-0.132619	-0.132619	-0.0138583	0.546059	0.0511638	0.151713	0.0801646
Macrophage migration inhibitory factor OS=Mus musculus GN=Mif PE=1 SV=2 - [MIF_MOUSE]	P34884	0.171957	0.0571648	0.011477	0.0786139	0.163858	-0.303925	-0.0147798	0.00503564	-0.0246581	0.0355717	0.00758019	0.346453	-0.0160866	0.441469	0.171957	-0.0362012	0.011477	0.00632439	0.163858	-0.149269	-0.0147798	-0.0372261	-0.0246581	0.00758019	-0.379382	-0.379382	-0.14163	0.488596	0.0903892	0.207438	0.158197
Protein shisa-7 OS=Mus musculus GN=Shisa7 PE=1 SV=3 - [SHSA7_MOUSE]	Q8C3Q5	0.00714437	-0.027064	-0.0675662	-0.00349739	-0.158814	0.042481	-0.0501844	0.0518313	-0.0138361	0.0637394	0.00753495	-0.0139309	0.0648802	0.269232	0.00714437	0.0337669	-0.0675662	0.0278226	-0.158814	0.145727	-0.0501844	0.0894942	-0.0138361	0.00753495	-0.0652165	-0.0652165	0.0729806	0.491483	0.0631419	0.0383231	0.0846771
Leucine-rich glioma-inactivated protein 1 OS=Mus musculus GN=Lgi1 PE=1 SV=1 - [LGI1_MOUSE]	Q9JIA1	-0.0709307	0.00375807	0.0424412	0.0128428	0.0128581	0.00343413	-0.0483436	0.0905442	0.0393067	0.00849413	0.0075283	-0.198229	-0.010336	0.431425	-0.0709307	0.0172317	0.0424412	-0.0489526	0.0128581	0.0273174	-0.0483436	0.0478713	0.0393067	0.0075283	0.00145858	0.00145858	0.018906	0.518468	0.0466639	0.0966559	0.0369504
NSFL1 cofactor p47 OS=Mus musculus GN=Nsfl1c PE=1 SV=1 - [NSF1C_MOUSE]	Q9CZ44	-0.0392743	0.0604233	0.0307212	0.0150928	-0.011895	-0.0563661	-0.0508815	-0.0812707	0.0449078	-0.0140908	0.00744779	0.39617	0.0564888	0.285395	-0.0392743	0.0136348	0.0307212	-0.0614579	-0.011895	0.0491212	-0.0508815	-0.10672	0.0449078	0.00744779	-0.135448	-0.135448	-0.0470018	0.488596	0.0380233	0.175356	0.0701802
von Willebrand factor A domain-containing protein 5A OS=Mus musculus GN=Vwa5a PE=1 SV=2 - [VMA5A_MOUSE]	Q99KC8	-0.0976035	0.0828679	-0.00497281	-0.0237103	0.0343741	0.036592	0.0349002	0.0562115	-0.0164172	-0.0607162	0.00734584	0.114197	0.0413026	0.281237	-0.0976035	-0.00757945	-0.00497281	-0.0437632	0.0343741	0.0237953	0.0349002	-0.0152063	-0.0164172	0.00734584	-0.117492	-0.117492	-0.0201159	0.494234	0.0489388	0.0657588	0.0492961
Rho GTPase-activating protein 44 OS=Mus musculus GN=Arhgap44 PE=1 SV=1 - [RHG44_MOUSE]	Q5SSM3	-0.0671349	0.0941932	-0.0408274	0.0503613	-0.0714401	0.025999	0.00115397	0.032019	0.0207941	0.00776306	0.00731171	-0.150118	0.03506	0.329421	-0.0671349	0.12817	-0.0408274	-0.134166	-0.0714401	0.014844	0.00115397	0.019031	0.0207941	0.00731171	0.0579099	0.0579099	0.0400113	0.496686	0.0400193	0.0837867	0.0860622
Myosin-10 OS=Mus musculus GN=Myh10 PE=1 SV=2 - [MYH10_MOUSE]	Q61879	-0.0441441	-0.00436552	0.0109025	0.0171094	0.0107229	0.0301623	0.0913575	0.0482307	0.0610685	-0.0213394	0.00725851	-0.192026	-0.0432323	0.274574	-0.0441441	-0.0297238	0.0109025	-0.0235692	0.0107229	0.0329055	0.0913575	0.0378219	0.0610685	0.00725851	-0.00643609	-0.00643609	-0.0253506	0.488596	0.0472759	0.0876208	0.0304276
Ras GTPase-activating-like protein IQGAP2 OS=Mus musculus GN=Iqgap2 PE=1 SV=2 - [IQGA2_MOUSE]	Q3UQ44	-0.0171061	0.00520081	-0.0941893	0.036355	0.0966586	0.0176013	0.0566296	-0.00173023	0.0187208	-0.0319305	0.00717532	-0.118152	-0.0267575	0.348757	-0.0171061	0.0578949	-0.0941893	-0.140212	0.0966586	0.0377968	0.0566296	0.0391918	0.0187208	0.00717532	0.1094	0.1094	-0.00718697	0.518468	0.065342	0.0551548	0.0939478
Microtubule-associated protein RP/EB family member 3 OS=Mus musculus GN=Mapre3 PE=1 SV=1 - [MARE3_MOUSE]	Q6PER3	0.244579	0.0397724	-0.0182283	-0.0780913	0.0334149	-0.0405216	-0.0794148	-0.0385907	-0.055836	-0.0138516	0.00717073	0.419708	0.0261233	0.413431	0.244579	-0.0942951	-0.0182283	0.107878	0.0334149	-0.194508	-0.0794148	-0.089055	-0.055836	0.00717073	-0.187911	-0.187911	-0.0919661	0.576356	0.116493	0.186168	0.121339
Synaptosomal-associated protein 25 OS=Mus musculus GN=Snap25 PE=1 SV=1 - [SNP25_MOUSE]	P60879	-0.052592	-0.0564784	-0.00228051	-0.00342188	-0.0381485	0.00398212	-0.00249619	0.0037861	-0.00277792	-0.00739931	0.00716422	-0.126856	-0.015876	0.389308	-0.052592	0.0772671	-0.00228051	-0.00398017	-0.0381485	0.0756522	-0.00249619	0.00534888	-0.00277792	0.00716422	0.119495	0.119495	0.0614415	0.488596	0.0241146	0.0521322	0.0513709
Laminin subunit beta-2 OS=Mus musculus GN=Lamb2 PE=2 SV=2 - [LAMB2_MOUSE]	Q61292	-0.0820022	0.0106293	0.021745	0.0451783	0.00372885	-0.00753806	0.114166	0.00998654	-0.00261874	0.0528909	0.00707923	-0.410574	-0.0602542	0.281601	-0.0820022	-0.112798	0.021745	0.0752681	0.00372885	0.045789	0.114166	0.062691	-0.00261874	0.00707923	0.135123	0.135123	0.0292052	0.497901	0.0627045	0.178178	0.0827806
Adenylyl cyclase-associated protein 1 OS=Mus musculus GN=Cap1 PE=1 SV=4 - [CAP1_MOUSE]	P40124	-0.0221414	0.0626035	-0.00744916	-0.0089498	0.00579343	-0.0252957	-0.0107124	-0.044816	-0.0360423	-0.0337483	0.00699957	0.111806	0.0208587	0.348684	-0.0221414	0.00821807	-0.00744916	-0.0144466	0.00579343	0.00166771	-0.0107124	0.0101418	-0.0360423	0.00699957	-0.0174611	-0.0174611	0.0109175	0.494234	0.0165466	0.0626973	0.0132475
Plastin-3 OS=Mus musculus GN=Pls3 PE=1 SV=3 - [PLST_MOUSE]	Q99K51	-0.023119	-0.00931752	0.0162028	0.0497674	0.00206767	0.0882844	-0.00287946	-0.0286653	0.115165	-0.107654	0.00683557	-0.404954	-0.087802	0.274574	-0.023119	0.00824857	0.0162028	-0.125815	0.00206767	-0.00631936	-0.00287946	0.0960858	0.115165	0.00683557	0.389418	0.389418	0.0306656	0.996703	0.0488732	0.177984	0.18221
Ataxin-2-like protein OS=Mus musculus GN=Atxn2l PE=1 SV=1 - [ATX2L_MOUSE]	Q7TQH0	0.0197141	-0.019948	0.0355158	-0.0691889	0.0555462	-0.0168821	-0.0944519	-0.0222215	0.0488474	-0.0106487	0.00674446	0.405261	0.0324092	0.371681	0.0197141	-0.0876563	0.0355158	0.00754083	0.0555462	0.0753585	-0.0944519	-0.0874607	0.0488474	0.00674446	-0.224938	-0.224938	-0.0683672	0.488596	0.0551836	0.178038	0.102994
Ubiquitin carboxyl-terminal hydrolase isozyme L1 OS=Mus musculus GN=Uchl1 PE=1 SV=1 - [UCHL1_MOUSE]	Q9R0P9	-0.0369999	0.021527	0.0468268	-0.0618697	0.0511163	-0.046219	0.000617444	0.0271004	0.000784444	-0.0460946	0.00673444	0.127685	-0.00782501	0.436279	-0.0369999	-0.0436181	0.0468268	-0.0115263	0.0511163	0.0807629	0.000617444	-0.0720746	0.000784444	0.00673444	-0.0548386	-0.0548386	-0.0267148	0.488596	0.0329413	0.0714263	0.0556332
Heterogeneous nuclear ribonucleoprotein L OS=Mus musculus GN=Hnrnpl PE=1 SV=2 - [HNRPL_MOUSE]	Q8R081	0.0348946	0.0363442	0.000381108	-0.0500695	0.0406836	-0.026695	0.0585148	0.0697083	0.0182921	-0.0208636	0.00671487	-0.149232	-0.0500482	0.262237	0.0348946	-0.0594953	0.000381108	0.0574619	0.0406836	-0.0335056	0.0585148	0.0536273	0.0182921	0.00671487	-0.00647348	-0.00647348	-0.0296924	0.491483	0.0220797	0.0758957	0.0484587
Long-chain-fatty-acid--CoA ligase ACSBG1 OS=Mus musculus GN=Acsbg1 PE=1 SV=1 - [ACBG1_MOUSE]	Q99PU5	-0.102347	-0.0688587	-0.0347703	0.0472382	-0.019709	0.0493994	0.0886108	0.0297627	0.0466942	-0.0548211	0.00667958	-0.315623	-0.0496767	0.294658	-0.102347	0.0385247	-0.0347703	-0.0133078	-0.019709	0.103831	0.0886108	0.0920439	0.0466942	0.00667958	0.15686	0.15686	0.0570979	0.488596	0.066502	0.139	0.0776368
Zinc finger C2HC domain-containing protein 1A OS=Mus musculus GN=Zc2hc1a PE=2 SV=1 - [ZC21A_MOUSE]	Q8BJH1	-0.129322	0.0464705	0.0361994	-0.0585401	-0.0629516	0.0578685	-0.00284118	0.0305244	0.00478343	0.0517229	0.00651562	0.0909756	0.0611064	0.270335	-0.129322	-0.0469436	0.0361994	-0.00993091	-0.0629516	0.16715	-0.00284118	-0.164133	0.00478343	0.00651562	-0.00551709	-0.00551709	0.0127019	0.996703	0.0607276	0.0506432	0.106308
Rab GTPase-activating protein 1 OS=Mus musculus GN=Rabgap1 PE=1 SV=1 - [RBGP1_MOUSE]	A2AWA9	-0.0141653	0.00123654	-0.0292259	-0.0509265	-0.0835804	-0.0538036	0.0309985	0.0265816	0.0572988	-0.0183784	0.00648641	-0.186363	-0.0415776	0.284423	-0.0141653	0.092024	-0.0292259	0.0327675	-0.0835804	0.105674	0.0309985	0.080532	0.0572988	0.00648641	-0.0133402	-0.0133402	0.0576714	0.488596	0.049303	0.0748917	0.0473673
Myelin expression factor 2 OS=Mus musculus GN=Myef2 PE=1 SV=1 - [MYEF2_MOUSE]	Q8C854	0.169163	0.0423477	-0.065191	-0.0145776	0.0244939	-0.0841037	-0.10654	-0.0330243	-0.0126733	-0.0808786	0.0064738	0.557737	0.0619625	0.30959	0.169163	-0.0326376	-0.065191	0.0278059	0.0244939	-0.0673006	-0.10654	-0.172187	-0.0126733	0.0064738	-0.095502	-0.095502	-0.0698255	0.488596	0.0948453	0.246072	0.0664204
40S ribosomal protein S6 OS=Mus musculus GN=Rps6 PE=1 SV=1 - [RS6_MOUSE]	P62754	0.0375297	-0.0501162	0.0363259	0.0503897	0.0283571	-0.0373407	0.0122011	-0.015552	0.0877435	0.0112407	0.00634312	0.031838	-0.0363402	0.280053	0.0375297	-0.00648549	0.0363259	-0.0392747	0.0283571	-0.0193853	0.0122011	-0.00564018	0.0877435	0.00634312	-0.026104	-0.026104	-0.0679101	0.488596	0.0288957	0.0395267	0.03604
Eukaryotic translation initiation factor 5B OS=Mus musculus GN=Eif5b PE=1 SV=2 - [IF2P_MOUSE]	Q05D44	-0.163396	0.0919628	0.114786	-0.0361775	0.0111844	0.0543476	0.0892288	-0.0555327	-0.0789195	-0.00244354	0.00607945	-0.0994698	-0.00437933	0.464263	-0.163396	-0.146523	0.114786	0.00422444	0.0111844	0.0695913	0.0892288	0.0596693	-0.0789195	0.00607945	0.0989332	0.0989332	0.0148979	0.566114	0.10407	0.0711767	0.0885518
Disks large-associated protein 4 OS=Mus musculus GN=Dlgap4 PE=1 SV=1 - [DLGP4_MOUSE]	B1AZP2	0.0154109	0.0613446	-0.0397086	0.000238293	0.0169951	-0.0197029	-0.0387119	-0.0463719	-0.039991	-0.0586556	0.0060297	0.197333	0.0356936	0.309363	0.0154109	-0.0762957	-0.0397086	0.0900105	0.0169951	-0.0482921	-0.0387119	-0.134496	-0.039991	0.0060297	0.0914732	0.0914732	0.00429431	0.685369	0.0288837	0.0955842	0.0924868
Proteasome subunit beta type-4 OS=Mus musculus GN=Psmb4 PE=1 SV=1 - [PSB4_MOUSE]	P99026	-0.0372835	0.0112273	0.00686989	-0.000713301	-0.0357723	0.0317183	-0.0969959	-0.015951	-0.124916	0.0550853	0.0060242	0.160678	0.0873531	0.262237	-0.0372835	0.00253612	0.00686989	-0.0427626	-0.0357723	0.0641802	-0.0969959	-0.0242552	-0.124916	0.0060242	-0.014845	-0.014845	0.0536836	0.488596	0.0538599	0.0639917	0.0436808
Drebrin-like protein OS=Mus musculus GN=Dbnl PE=1 SV=2 - [DBNL_MOUSE]	Q62418	-0.0122787	0.0474417	0.0037109	0.00866299	0.0264784	-0.0341699	-0.0739758	-0.0320647	-0.0469054	-0.00730114	0.00592336	0.381704	0.0768867	0.262237	-0.0122787	-0.0171547	0.0037109	-0.0590885	0.0264784	0.0363979	-0.0739758	-0.117344	-0.0469054	0.00592336	-0.0631715	-0.0631715	-0.028363	0.488596	0.0374261	0.160098	0.0513137
D-3-phosphoglycerate dehydrogenase OS=Mus musculus GN=Phgdh PE=1 SV=3 - [SERA_MOUSE]	Q61753	-0.0645762	0.0606115	0.0501861	-0.049376	-0.0239256	-0.00324261	-0.00633667	0.0871361	0.00937663	-0.0177953	0.00589956	-0.200654	-0.0156574	0.412335	-0.0645762	0.00755694	0.0501861	-0.0184182	-0.0239256	0.041184	-0.00633667	0.0185701	0.00937663	0.00589956	0.125407	0.125407	0.0303454	0.494234	0.0381581	0.101744	0.0543047
Mimitin, mitochondrial OS=Mus musculus GN=Ndufaf2 PE=2 SV=1 - [MIMIT_MOUSE]	Q59J78	-0.111552	0.062559	0.105162	0.039658	0.083496	-0.0459748	-0.0680806	-0.00597203	-0.0641035	-0.0219602	0.00588793	0.376893	0.0757322	0.274132	-0.111552	0.0293175	0.105162	-0.151461	0.083496	-0.0112053	-0.0680806	-0.11095	-0.0641035	0.00588793	-0.0521933	-0.0521933	-0.0511372	0.494613	0.0881476	0.156717	0.0653881
Actin-related protein 2/3 complex subunit 5 OS=Mus musculus GN=Arpc5 PE=2 SV=3 - [ARPC5_MOUSE]	Q9CPW4	-0.0407557	0.0515248	-0.02534	0.00612643	0.0614424	-0.0468362	-0.159477	-0.0626112	-0.0726244	0.0563684	0.00585682	0.608266	0.140623	0.262237	-0.0407557	-0.000354599	-0.02534	0.0878679	0.0614424	-0.0936751	-0.159477	-0.140032	-0.0726244	0.00585682	-0.264432	-0.264432	-0.0251737	0.996703	0.0747452	0.252735	0.128483
Cytochrome c oxidase subunit 6B1 OS=Mus musculus GN=Cox6b1 PE=1 SV=2 - [CX6B1_MOUSE]	P56391	-0.0649515	0.088737	0.0306346	-0.00109359	-0.0398169	-0.0549577	-0.0407748	-0.0685208	-0.0410168	-0.00656118	0.00565745	0.44228	0.091692	0.262237	-0.0649515	0.0351234	0.0306346	-0.0374939	-0.0398169	0.0438187	-0.0407748	-0.0887495	-0.0410168	0.00565745	-0.182144	-0.182144	-0.016558	0.566114	0.0356542	0.192143	0.0844211
ATP-dependent RNA helicase A OS=Mus musculus GN=Dhx9 PE=1 SV=2 - [DHX9_MOUSE]	O70133	-0.0812209	0.0360158	0.00821606	0.0788087	-0.0440818	0.0351119	-0.00323538	0.0984305	0.022029	0.019173	0.00551474	-0.133259	0.0378431	0.310962	-0.0812209	0.09098	0.00821606	-0.143193	-0.0440818	0.0193633	-0.00323538	0.018663	0.022029	0.00551474	-0.00709958	-0.00709958	0.008546	0.996703	0.0392404	0.0819143	0.0770414
Phosphoglucomutase-1 OS=Mus musculus GN=Pgm1 PE=1 SV=4 - [PGM1_MOUSE]	Q9D0F9	-0.0772755	0.0298459	0.00190611	-0.00275242	-0.0102618	0.0287567	0.0422298	-0.00941755	0.0248447	0.0110144	0.00535892	-0.21066	-0.0233358	0.360142	-0.0772755	0.00844742	0.00190611	0.0236256	-0.0102618	-0.00229194	0.0422298	0.0415707	0.0248447	0.00535892	0.0505636	0.0505636	0.0299347	0.488596	0.0411843	0.0920874	0.0213728
Programmed cell death 6-interacting protein OS=Mus musculus GN=Pdcd6ip PE=1 SV=3 - [PDC6I_MOUSE]	Q9WU78	0.0440025	0.0591834	0.0296161	-0.00723795	-0.0346328	-0.0251917	-0.0323387	-0.0114507	0.0635953	-0.000631667	0.00529133	0.0753843	0.00242032	0.466003	0.0440025	-0.0206092	0.0296161	-0.0301742	-0.0346328	-0.0149561	-0.0323387	-0.0257497	0.0635953	0.00529133	-0.0916167	-0.0916167	-0.0401872	0.488596	0.0404476	0.0415989	0.0356438
Isoaspartyl peptidase/L-asparaginase OS=Mus musculus GN=Asrgl1 PE=1 SV=1 - [ASGL1_MOUSE]	Q8C0M9	0.0326843	0.0542026	0.0718503	-0.14473	0.011959	-0.0183394	0.0428539	0.0283759	-0.0381515	-0.00267552	0.0051795	0.140875	-0.0114445	0.429001	0.0326843	0.0259189	0.0718503	-0.0353563	0.011959	0.00180999	0.0428539	-0.0385158	-0.0381515	0.0051795	-0.178738	-0.178738	-0.0517433	0.488596	0.0374987	0.0941529	0.0792116
Nucleophosmin OS=Mus musculus GN=Npm1 PE=1 SV=1 - [NPM_MOUSE]	Q61937	-0.0280002	0.0827913	0.0253607	-0.0727754	0.0297634	-0.0150255	0.00219324	-0.0672232	-0.0259408	-0.0221155	0.0051437	0.395019	0.0486918	0.302925	-0.0280002	-0.0126	0.0253607	-0.0274359	0.0297634	0.0179215	0.00219324	-0.121589	-0.0259408	0.0051437	-0.119122	-0.119122	-0.0529518	0.488596	0.0245158	0.177965	0.0573116
Serine/threonine-protein phosphatase 2B catalytic subunit beta isoform OS=Mus musculus GN=Ppp3cb PE=2 SV=2 - [PP2BB_MOUSE]	P48453	-0.0819681	-0.0556439	0.0231217	0.0646423	-0.0511583	0.0409992	0.0211413	0.0652173	0.0996453	-0.00299826	0.00508144	-0.297445	-0.0335153	0.348757	-0.0819681	0.022151	0.0231217	-0.00885037	-0.0511583	0.0467066	0.0211413	0.0100266	0.0996453	0.00508144	0.102526	0.102526	0.0255836	0.519546	0.0636091	0.138545	0.0414539
Protein FAM49B OS=Mus musculus GN=Fam49b PE=2 SV=1 - [FA49B_MOUSE]	Q921M7	0.0390857	-0.0780617	0.00685193	-0.0344265	-0.00329223	0.00324966	0.18137	0.134937	0.115665	0.0768063	0.0049847	-0.669465	-0.151938	0.262237	0.0390857	0.0246937	0.00685193	0.0770376	-0.00329223	-0.0351382	0.18137	0.135721	0.115665	0.0049847	-0.00551826	-0.00551826	-0.0203952	0.491483	0.0749464	0.291892	0.0610642
Nuclear migration protein nudC OS=Mus musculus GN=Nudc PE=1 SV=1 - [NUDC_MOUSE]	O35685	-0.0179974	0.0217761	0.0440944	-0.047373	-0.00720819	-0.0275316	-0.230226	-0.105287	-0.0233494	0.0214716	0.00484431	0.666416	0.126552	0.262237	-0.0179974	-0.000841629	0.0440944	-0.0258718	-0.00720819	0.0609531	-0.230226	-0.152213	-0.0233494	0.00484431	-0.169111	-0.169111	-0.0116312	0.579027	0.0970446	0.287197	0.0909363
Actin-related protein 2/3 complex subunit 5-like protein OS=Mus musculus GN=Arpc5l PE=1 SV=1 - [ARP5L_MOUSE]	Q9D898	-0.0106073	0.11416	0.0554622	0.00448093	-0.0127121	-0.0547589	-0.127537	-0.0407786	-0.0106962	-0.00488132	0.00477165	0.58453	0.117345	0.262237	-0.0106073	-0.00782856	0.0554622	0.0282166	-0.0127121	-0.116413	-0.127537	-0.156382	-0.0106962	0.00477165	-0.218363	-0.218363	-0.0666857	0.488596	0.0600702	0.244484	0.0954793
Vacuolar protein sorting-associated protein 11 homolog OS=Mus musculus GN=Vps11 PE=1 SV=3 - [VPS11_MOUSE]	Q91W86	-0.0675981	0.0103737	0.0390257	-0.0621785	0.0639271	-0.00224312	0.118759	0.0329384	0.15138	-0.096471	0.00470273	-0.420633	-0.141402	0.262237	-0.0675981	-0.00115261	0.0390257	-0.00634461	0.0639271	0.0261904	0.118759	0.132309	0.15138	0.00470273	0.0457037	0.0457037	-0.0136964	0.497901	0.0789732	0.169129	0.0502733
Phosphoserine aminotransferase OS=Mus musculus GN=Psat1 PE=1 SV=1 - [SERC_MOUSE]	Q99K85	0.000482209	-0.00806739	0.0874473	-0.0406395	-0.059661	0.0210652	-0.0681459	-0.0167755	-0.0646042	-0.041147	0.00465771	0.0604177	0.0124463	0.418951	0.000482209	-0.0363323	0.0874473	-0.033672	-0.059661	0.0693775	-0.0681459	0.0446761	-0.0646042	0.00465771	0.0742133	0.0742133	0.0374657	0.522004	0.0606385	0.0391913	0.0494221
cAMP-dependent protein kinase type II-beta regulatory subunit OS=Mus musculus GN=Prkar2b PE=1 SV=3 - [KAP3_MOUSE]	P31324	0.147383	-0.138661	0.0810143	-0.0137543	-0.10911	-0.0227573	0.142738	0.0474691	0.139218	-0.0571065	0.0045696	0.160815	-0.0716348	0.274574	0.147383	0.0485358	0.0810143	0.0344864	-0.10911	-0.0271364	0.142738	-0.0516241	0.139218	0.0045696	-0.333465	-0.333465	-0.131272	0.488596	0.102489	0.101207	0.139008
Neurocan core protein OS=Mus musculus GN=Ncan PE=2 SV=1 - [NCAN_MOUSE]	P55066	-0.00410603	0.0569416	0.0109038	0.0107374	0.0333775	0.0332551	0.0315425	0.0352191	0.0189075	0.0388221	0.00448724	0.0116289	0.0152486	0.371681	-0.00410603	-0.0603217	0.0109038	-0.0266277	0.0333775	-0.05416	0.0315425	-0.0296409	0.0189075	0.00448724	-0.0948815	-0.0948815	-0.0628049	0.488596	0.0149307	0.0175658	0.0289602
Transcriptional activator protein Pur-alpha OS=Mus musculus GN=Pura PE=1 SV=1 - [PURA_MOUSE]	P42669	-0.0605874	0.0541582	0.0224065	0.0166134	0.0252398	-0.0160693	-0.0921714	-0.0539067	-0.103974	-0.0261609	0.00438538	0.542983	0.120386	0.262237	-0.0605874	0.0303937	0.0224065	-0.110241	0.0252398	0.0380854	-0.0921714	-0.134737	-0.103974	0.00438538	-0.124386	-0.124386	-0.018036	0.547627	0.0585688	0.226819	0.079973
Syntaxin-binding protein 5-like OS=Mus musculus GN=Stxbp5l PE=2 SV=1 - [STB5L_MOUSE]	Q5DQR4	-0.0391197	-0.0572162	-0.0272341	0.0231888	0.0530194	0.0278862	0.0777651	0.0093836	0.00218811	0.00792293	0.00423735	-0.333021	-0.0654519	0.269232	-0.0391197	0.0418256	-0.0272341	-0.0690705	0.0530194	0.0467206	0.0777651	0.0708175	0.00218811	0.00423735	0.188517	0.188517	0.0300238	0.518468	0.0454235	0.140269	0.0889157
Glycylpeptide N-tetradecanoyltransferase 2 OS=Mus musculus GN=Nmt2 PE=2 SV=1 - [NMT2_MOUSE]	O70311	-0.0529424	-0.0407248	0.0236527	-0.0223656	-0.0869939	0.140384	-0.0512762	0.0247344	0.0158888	0.0212836	0.00423199	0.0836929	0.0590739	0.262237	-0.0529424	0.010987	0.0236527	0.0300569	-0.0869939	-0.0020539	-0.0512762	0.0229922	0.0158888	0.00423199	-0.138335	-0.138335	0.0146456	0.492975	0.0451816	0.0675186	0.06385
Diacylglycerol kinase gamma OS=Mus musculus GN=Dgkg PE=2 SV=1 - [DGKG_MOUSE]	Q91WG7	-0.0466716	-0.00373527	0.0518608	0.00170905	-0.00367016	0.0110865	0.0140146	0.042617	0.0958017	0.0218843	0.00402799	-0.171814	-0.0356026	0.294101	-0.0466716	-0.0176155	0.0518608	-0.0207418	-0.00367016	0.0277779	0.0140146	0.0409307	0.0958017	0.00402799	-0.12198	-0.12198	-0.0220791	0.491946	0.0490993	0.077905	0.0686595
Regulator of nonsense transcripts 1 OS=Mus musculus GN=Upf1 PE=1 SV=2 - [RENT1_MOUSE]	Q9EPU0	-0.0357359	0.0406971	-0.0271745	-0.0497055	0.0169565	0.0326336	0.112404	-0.0170572	0.0234945	0.0486914	0.00396161	-0.193307	-0.038659	0.299533	-0.0357359	0.105135	-0.0271745	-0.083746	0.0169565	0.000939867	0.112404	0.0316311	0.0234945	0.00396161	-0.0438529	-0.0438529	-0.00829403	0.522004	0.0529823	0.0917008	0.0660679
Splicing factor 3A subunit 3 OS=Mus musculus GN=Sf3a3 PE=2 SV=2 - [SF3A3_MOUSE]	Q9D554	0.19644	0.127939	-0.222758	0.0173545	-0.0282636	-0.0169637	-0.129888	-0.0762806	-0.0600612	0.0146722	0.00390844	0.327815	0.10586	0.262237	0.19644	-0.201789	-0.222758	0.105398	-0.0282636	0.0226439	-0.129888	-0.0948985	-0.0600612	0.00390844	0.00202812	0.00202812	0.0144517	0.573714	0.141317	0.144576	0.107297
Acyl-coenzyme A thioesterase 13 OS=Mus musculus GN=Acot13 PE=1 SV=1 - [ACO13_MOUSE]	Q9CQR4	-0.0430309	0.0114389	0.00686043	0.021478	0.06214	-0.025969	-0.177552	-0.086668	-0.0726424	-0.0431266	0.00386214	0.632369	0.121648	0.262237	-0.0430309	0.0456611	0.00686043	-0.13809	0.06214	0.0595115	-0.177552	-0.151831	-0.0726424	0.00386214	-0.0506371	-0.0506371	-0.011466	0.522004	0.0830463	0.27102	0.0886208
Glucosidase 2 subunit beta OS=Mus musculus GN=Prkcsh PE=1 SV=1 - [GLU2B_MOUSE]	O08795	0.0297659	-0.01706	0.141935	0.073628	-0.0830659	-0.0224409	-0.12579	0.0763275	-0.0523461	0.0701976	0.00378532	0.183158	0.0749209	0.262237	0.0297659	0.0762751	0.141935	-0.126604	-0.0830659	-0.0724331	-0.12579	-0.122554	-0.0523461	0.00378532	0.0122322	0.0122322	-0.0320631	0.497901	0.0951678	0.0754406	0.0792448
SRC kinase signaling inhibitor 1 OS=Mus musculus GN=Srcin1 PE=1 SV=2 - [SRCN1_MOUSE]	Q9QWI6	-0.0492046	0.0595852	0.00160039	-0.00634386	0.0192056	-0.0102036	-0.0664046	-0.0171936	-0.00121979	-0.0229795	0.00344848	0.317892	0.0688885	0.262237	-0.0492046	0.0122085	0.00160039	-0.0538927	0.0192056	0.027045	-0.0664046	-0.0443478	-0.00121979	0.00344848	-0.159025	-0.159025	-0.0226013	0.494234	0.0340209	0.132986	0.0670315
Inorganic pyrophosphatase 2, mitochondrial OS=Mus musculus GN=Ppa2 PE=1 SV=1 - [IPYR2_MOUSE]	Q91VM9	-0.163141	0.128299	-0.11333	0.0871698	0.0276092	0.057346	0.0834555	-0.0297775	-0.0223314	0.0182181	0.00339086	0.0985574	0.0906935	0.262237	-0.163141	0.0748304	-0.11333	-0.113514	0.0276092	0.0147315	0.0834555	-0.068281	-0.0223314	0.00339086	0.0112542	0.0112542	0.00148038	0.996703	0.0916866	0.0577969	0.0738747
Kinesin-like protein KIF2A OS=Mus musculus GN=Kif2a PE=1 SV=2 - [KIF2A_MOUSE]	P28740	0.262519	-0.099572	-0.140422	-0.0263705	0.0529069	0.042288	-0.0439359	0.0156718	0.001128	0.00969028	0.0033122	0.0452445	-0.0247593	0.41768	0.262519	-0.0724737	-0.140422	0.168444	0.0529069	-0.18732	-0.0439359	0.0105663	0.001128	0.0033122	-0.0361452	-0.0361452	-0.0429948	0.996703	0.134399	0.0543258	0.11633
NADH dehydrogenase [ubiquinone] iron-sulfur protein 8, mitochondrial OS=Mus musculus GN=Ndufs8 PE=1 SV=1 - [NDUS8_MOUSE]	Q8K3J1	-0.0860633	0.0838014	-0.0404385	0.0451602	0.00122198	-0.0874393	-0.0955669	-0.0455048	-0.0153883	-0.0391579	0.00323017	0.394265	0.097355	0.262237	-0.0860633	-0.136515	-0.0404385	0.20627	0.00122198	0.0140022	-0.0955669	-0.07386	-0.0153883	0.00323017	-0.185466	-0.185466	0.0191474	0.561685	0.0433021	0.176187	0.142974
Vesicle-fusing ATPase OS=Mus musculus GN=Nsf PE=1 SV=2 - [NSF_MOUSE]	P46460	-0.0439478	0.0117597	0.0175863	0.017638	-0.00291757	0.0312754	0.0474797	0.0710022	0.063492	0.00434942	0.00312121	-0.315475	-0.044044	0.292217	-0.0439478	0.0120113	0.0175863	-0.0702223	-0.00291757	0.0268169	0.0474797	0.0601432	0.063492	0.00312121	0.023019	0.023019	0.00163711	0.522004	0.0383291	0.141877	0.0453579
Probable ATP-dependent RNA helicase DDX5 OS=Mus musculus GN=Ddx5 PE=1 SV=2 - [DDX5_MOUSE]	Q61656	-0.0263607	0.0949558	0.0269	0.018064	-0.00167482	-0.0551035	-0.0091423	0.00526542	-0.00656018	-0.0554645	0.00303813	0.0684832	0.015	0.390185	-0.0263607	0.000477828	0.0269	-0.036143	-0.00167482	-0.0211155	-0.0091423	-0.03294	-0.00656018	0.00303813	0.0394577	0.0394577	-0.00810009	0.491483	0.0174666	0.0619767	0.0279024
WD repeat-containing protein 1 OS=Mus musculus GN=Wdr1 PE=1 SV=3 - [WDR1_MOUSE]	O88342	-0.0389916	0.00521934	0.0054442	0.0343461	-0.00874636	-0.00102811	0.0789691	0.0158716	-0.0269971	-0.00769436	0.00281772	-0.361891	-0.0546121	0.281384	-0.0389916	0.00731407	0.0054442	-0.053585	-0.00874636	0.0500273	0.0789691	0.0678314	-0.0269971	0.00281772	0.119719	0.119719	0.0483641	0.488596	0.0414086	0.152268	0.0655686
Destrin OS=Mus musculus GN=Dstn PE=1 SV=3 - [DEST_MOUSE]	Q9R0P5	-0.0464213	0.0363821	0.0267588	-0.0943169	0.0742488	0.038692	-0.000393333	-0.0313923	0.0604287	-0.198259	0.00274567	0.135057	-0.0385342	0.322818	-0.0464213	0.0351693	0.0267588	-0.125235	0.0742488	0.0547221	-0.000393333	-0.0169703	0.0604287	0.00274567	0.0360707	0.0360707	-0.0201495	0.491483	0.0441528	0.116695	0.0658237
Synaptophysin OS=Mus musculus GN=Syp PE=1 SV=2 - [SYPH_MOUSE]	Q62277	-0.0141953	-0.0793566	0.0410148	-0.0162813	-0.0217918	0.0562744	0.296	0.179987	0.190229	-0.0443458	0.00273554	-0.530602	-0.15472	0.262237	-0.0141953	0.0512816	0.0410148	-0.0213088	-0.0217918	0.00436302	0.296	0.0770384	0.190229	0.00273554	-0.104994	-0.104994	-0.0922768	0.488596	0.130765	0.242565	0.069037
Alpha-centractin OS=Mus musculus GN=Actr1a PE=2 SV=1 - [ACTZ_MOUSE]	P61164	0.077925	-0.00497989	-0.0385684	-0.151982	-0.0531456	0.0265178	-0.0164398	-0.0791839	0.022141	-0.0422632	0.00269981	0.261024	0.0024202	0.47199	0.077925	0.0851085	-0.0385684	-0.0104453	-0.0531456	0.0695695	-0.0164398	-0.0479724	0.022141	0.00269981	-0.047722	-0.047722	0.000273762	0.567086	0.047217	0.141423	0.0624539
Solute carrier family 12 member 5 OS=Mus musculus GN=Slc12a5 PE=1 SV=2 - [S12A5_MOUSE]	Q91V14	-0.102027	-0.0495102	0.0311664	0.0197319	-0.00464436	0.0313627	0.162935	0.0343212	0.0834721	0.00926476	0.00267001	-0.382636	-0.085173	0.262237	-0.102027	0.0391835	0.0311664	0.00777755	-0.00464436	0.0269595	0.162935	0.0493721	0.0834721	0.00267001	0.0142492	0.0142492	-0.00161315	0.576814	0.089335	0.162799	0.0153679
26S protease regulatory subunit 4 OS=Mus musculus GN=Psmc1 PE=1 SV=1 - [PRS4_MOUSE]	P62192	0.0190364	-0.106871	-0.0698549	0.0642184	0.00398156	0.000851725	0.0414587	0.0714606	0.0234569	0.046455	0.00263387	-0.0768033	-0.00356692	0.463017	0.0190364	0.109266	-0.0698549	-0.0221744	0.00398156	0.00154638	0.0414587	0.0302036	0.0234569	0.00263387	-0.0714243	-0.0714243	-0.00678936	0.522004	0.0386327	0.0757754	0.0677175
Dynactin subunit 3 OS=Mus musculus GN=Dctn3 PE=2 SV=2 - [DCTN3_MOUSE]	Q9Z0Y1	0.175279	-0.0378559	0.023521	0.0187647	0.0106983	-0.015641	-0.272883	0.0277439	-0.107216	-0.0856221	0.00252589	0.70167	0.129522	0.264832	0.175279	0.016136	0.023521	-0.127108	0.0106983	-0.0637943	-0.272883	-0.130967	-0.107216	0.00252589	-0.128706	-0.128706	-0.0454848	0.643829	0.150099	0.296866	0.0660844
Rho guanine nucleotide exchange factor 2 OS=Mus musculus GN=Arhgef2 PE=1 SV=4 - [ARHG2_MOUSE]	Q60875	-0.037161	0.00258357	-0.0221874	0.0336775	0.0157692	0.0587848	0.0213512	0.01224	0.00473526	0.00971001	0.00250753	-0.159655	-0.00461229	0.453757	-0.037161	0.0179035	-0.0221874	-0.112996	0.0157692	0.043626	0.0213512	0.0788486	0.00473526	0.00250753	0.0276133	0.0276133	0.0121049	0.522004	0.0226674	0.0774945	0.0654595
Transitional endoplasmic reticulum ATPase OS=Mus musculus GN=Vcp PE=1 SV=4 - [TERA_MOUSE]	Q01853	-0.018594	0.0109988	0.0146723	-0.0244808	-0.0120721	0.0105991	0.0801518	0.0148795	0.0430221	0.0125604	0.00246936	-0.177715	-0.0438012	0.274132	-0.018594	-0.0114073	0.0146723	-0.0213183	-0.0120721	0.0516023	0.0801518	-0.0213087	0.0430221	0.00246936	-0.0144743	-0.0144743	-0.0110235	0.518468	0.0373744	0.0760062	0.0380667
GTP:AMP phosphotransferase AK3, mitochondrial OS=Mus musculus GN=Ak3 PE=1 SV=3 - [KAD3_MOUSE]	Q9WTP7	-0.0733955	0.085514	0.0476838	0.0644698	-0.0340572	0.0270209	-0.0816402	-0.0758102	0.0176378	0.0419188	0.00214778	0.234778	0.0832524	0.262237	-0.0733955	-0.108665	0.0476838	-0.0392552	-0.0340572	0.030684	-0.0816402	-0.0848822	0.0176378	0.00214778	-0.0849962	-0.0849962	-0.0224407	0.494613	0.0516449	0.101019	0.0611978
Astrocytic phosphoprotein PEA-15 OS=Mus musculus GN=Pea15 PE=1 SV=1 - [PEA15_MOUSE]	Q62048	-0.00678146	0.0875587	0.0794958	0.015023	0.0521157	0.0135881	-0.0596792	-0.0740658	-0.00439197	-0.004649	0.00194533	0.841302	0.136009	0.269232	-0.00678146	-0.123374	0.0794958	-0.0129673	0.0521157	-0.104659	-0.0596792	-0.137246	-0.00439197	0.00194533	-0.534016	-0.534016	-0.167361	0.232431	0.0490122	0.344288	0.191562
Beta-adrenergic receptor kinase 1 OS=Mus musculus GN=Adrbk1 PE=2 SV=2 - [ARBK1_MOUSE]	Q99MK8	0.00349134	0.0960448	-0.0961364	0.000541978	-0.0476353	0.0994414	-0.00197357	0.106669	0.0668342	-0.00958245	0.00176127	-0.301162	0.0109352	0.438628	0.00349134	-0.0488416	-0.0961364	0.0540564	-0.0476353	-0.0609626	-0.00197357	0.0720921	0.0668342	0.00176127	0.0174992	0.0174992	0.025894	0.518468	0.0549419	0.155738	0.0560458
60S ribosomal protein L5 OS=Mus musculus GN=Rpl5 PE=1 SV=3 - [RL5_MOUSE]	P47962	-0.0633519	0.0714907	0.01199	0.0150763	-0.0300376	0.0296975	-0.0503749	-0.00743173	0.00883616	0.00992733	0.00163581	0.0928518	0.0554857	0.262237	-0.0633519	-0.0446068	0.01199	0.0121689	-0.0300376	-0.00242712	-0.0503749	-0.0264627	0.00883616	0.00163581	-0.0101858	-0.0101858	0.00516545	0.518468	0.0323279	0.0388127	0.0197066
Kalirin OS=Mus musculus GN=Kalrn PE=1 SV=1 - [KALRN_MOUSE]	A2CG49	-0.124526	0.00272137	0.0299234	0.0224328	-0.00747029	0.026562	-0.101459	0.0726086	0.133403	0.0358621	0.00134544	-0.398742	-0.0282952	0.406484	-0.124526	0.13457	0.0299234	-0.145062	-0.00747029	0.0608494	-0.101459	0.177704	0.133403	0.00134544	0.071388	0.071388	0.0626871	0.996703	0.0935538	0.177361	0.113004
NAD kinase 2, mitochondrial OS=Mus musculus GN=Nadk2 PE=1 SV=2 - [NAKD2_MOUSE]|NAD kinase domain-containing protein 1 OS=Mus musculus GN=Nadkd1 PE=1 SV=2 - [NAKD1_MOUSE]	Q8C5H8	-0.0667794	0.00214123	-0.00348688	0.0807149	-0.00131968	-0.0302847	-0.0429084	0.0415077	-0.0386634	0.0430281	0.00131656	0.24431	0.0888764	0.262237	-0.0667794	0.0046474	-0.00348688	-0.0245809	-0.00131968	0.038948	-0.0429084	-0.210337	-0.0386634	0.00131656	0.00436169	0.00436169	-0.0129558	0.522004	0.0281726	0.0963864	0.0888089
Transcription intermediary factor 1-beta OS=Mus musculus GN=Trim28 PE=1 SV=3 - [TIF1B_MOUSE]	Q62318	0.176925	0.0532471	-0.0292094	-0.0547974	0.0370963	-0.00671373	0.134317	0.0187101	0.098271	0.0263172	0.00110904	-0.020227	-0.0669955	0.262237	0.176925	-0.119349	-0.0292094	0.0833549	0.0370963	-0.140554	0.134317	-0.0687266	0.098271	0.00110904	-0.181418	-0.181418	-0.142259	0.488596	0.0800496	0.0381819	0.0970659
Dihydrolipoyllysine-residue acetyltransferase component of pyruvate dehydrogenase complex, mitochondrial OS=Mus musculus GN=Dlat PE=1 SV=2 - [ODP2_MOUSE]	Q8BMF4	-0.0824913	0.0924487	0.000371625	0.0452337	0.0259426	0.0515011	0.0525902	-0.0267633	-0.0137035	-0.00119639	0.00108992	0.0425833	0.0366679	0.285395	-0.0824913	-0.0499178	0.000371625	-0.0560894	0.0259426	-0.0269991	0.0525902	-0.0429516	-0.0137035	0.00108992	-0.0310971	-0.0310971	-0.0285677	0.488596	0.0455827	0.0420794	0.0271692
Neurofilament light polypeptide OS=Mus musculus GN=Nefl PE=1 SV=5 - [NFL_MOUSE]	P08551	0.0531758	0.0292966	0.190271	-0.136024	0.0378457	-0.0955877	-0.340827	-0.161244	-0.197527	0.0238011	0.00101028	0.905854	0.137024	0.274574	0.0531758	-0.0323603	0.190271	0.0242362	0.0378457	-0.0708529	-0.340827	-0.0981543	-0.197527	0.00101028	-0.0651856	-0.0651856	-0.00899862	0.996703	0.192207	0.405518	0.0426705
Phosphatidylinositol transfer protein alpha isoform OS=Mus musculus GN=Pitpna PE=1 SV=2 - [PIPNA_MOUSE]	P53810	-0.0468881	0.0447198	0.0127327	-0.0168412	0.0339872	-0.0487929	0.0425067	0.0485046	0.020164	0.0230641	0.000726785	0.0441609	0.0052643	0.450026	-0.0468881	0.0154799	0.0127327	0.0460146	0.0339872	-0.040412	0.0425067	-0.0775399	0.020164	0.000726785	-0.104795	-0.104795	-0.036879	0.488596	0.0318225	0.0400019	0.0580205
GTP-binding nuclear protein Ran OS=Mus musculus GN=Ran PE=1 SV=3 - [RAN_MOUSE]	P62827	-0.0736479	0.00473878	-0.0249347	0.0181127	0.00425105	0.0683188	-0.0100784	-0.0221153	-0.025537	-0.0580428	0.000531603	0.0388561	0.0298806	0.293751	-0.0736479	0.0244006	-0.0249347	-0.0472801	0.00425105	0.0260409	-0.0100784	-0.0148254	-0.025537	0.000531603	0.0952276	0.0952276	0.0348271	0.488596	0.0283776	0.0446573	0.0484944
Glutamate decarboxylase 2 OS=Mus musculus GN=Gad2 PE=2 SV=1 - [DCE2_MOUSE]	P48320	0.15894	-0.0683212	-0.0771478	-0.0114483	-0.0307601	-0.0144628	0.0893404	0.185953	0.0488423	0.0648163	0.00034347	-0.222131	-0.0425253	0.337667	0.15894	-0.0393574	-0.0771478	0.161139	-0.0307601	-0.078581	0.0893404	-0.0458297	0.0488423	0.00034347	-0.110556	-0.110556	-0.0522536	0.518468	0.0854851	0.135951	0.0954649
Neutral alpha-glucosidase AB OS=Mus musculus GN=Ganab PE=1 SV=1 - [GANAB_MOUSE]	Q8BHN3	0.596885	-0.174675	-0.13917	-0.0394528	-0.101692	-0.149276	0.032373	0.00847222	-0.0440309	-0.056706	0.00033643	-0.00531285	-0.126942	0.280053	0.596885	-0.0591738	-0.13917	0.166562	-0.101692	-0.100009	0.032373	0.0168845	-0.0440309	0.00033643	0.0866654	0.0866654	-0.045409	0.996703	0.271722	0.0757524	0.0996681
Polyadenylate-binding protein 1 OS=Mus musculus GN=Pabpc1 PE=1 SV=2 - [PABP1_MOUSE]	P29341	-0.0190043	0.0705725	-0.0151769	0.00920261	0.00873066	0.0333339	-0.0142202	-0.0565016	-0.0456903	-0.00874788	0.000220454	0.267881	0.0668135	0.262237	-0.0190043	-0.0413733	-0.0151769	-0.0311073	0.00873066	-0.0151778	-0.0142202	-0.0573083	-0.0456903	0.000220454	-0.0717622	-0.0717622	-0.0242432	0.488596	0.0187053	0.113657	0.0231237
S-adenosylmethionine synthase isoform type-2 OS=Mus musculus GN=Mat2a PE=2 SV=2 - [METK2_MOUSE]	Q3THS6	-0.0495304	0.0559742	0.0605836	0.0549094	0.071839	-0.0227462	-0.0758174	-0.0942004	-0.165887	0.0886773	0.000101718	0.0469788	0.0480507	0.302925	-0.0495304	-0.0555262	0.0605836	-0.0523828	0.071839	-0.0631208	-0.0758174	0.0599996	-0.165887	0.000101718	0.0710169	0.0710169	0.0313047	0.996703	0.0898367	0.0675439	0.0679595
Mitochondrial inner membrane protein OS=Mus musculus GN=Immt PE=1 SV=1 - [IMMT_MOUSE]	Q8CAQ8	-0.0417763	0.063896	-0.00550954	-0.0093966	0.0421857	0.00735597	-0.0164852	-0.0157843	-0.0128309	0.0319344	6.58e-05	0.258911	0.0618778	0.262237	-0.0417763	-0.0285659	-0.00550954	-0.0181652	0.0421857	-0.0100241	-0.0164852	-0.0412886	-0.0128309	6.58e-05	-0.172162	-0.172162	-0.0447026	0.488596	0.0275499	0.103547	0.0606308
Citrate synthase, mitochondrial OS=Mus musculus GN=Cs PE=1 SV=1 - [CISY_MOUSE]	Q9CZU6	-0.0619187	-0.0265451	0.0217394	0.0558227	-0.0556007	0.012428	0.069213	0.0790876	0.0417348	0.0230769	3.9e-06	-0.343836	-0.0358562	0.343291	-0.0619187	0.0525903	0.0217394	-0.0623454	-0.0556007	0.0638293	0.069213	0.0610041	0.0417348	3.9e-06	0.0640876	0.0640876	0.0282704	0.518468	0.0527102	0.156411	0.0507854
40S ribosomal protein S2 OS=Mus musculus GN=Rps2 PE=2 SV=3 - [RS2_MOUSE]	P25444	0.025188	0.0246554	0.0262424	-0.0553311	0.00275461	0.0336262	-0.0489358	0.0100243	-0.0332136	0.00537216	-0.000118544	0.108253	0.0257804	0.321444	0.025188	-0.015711	0.0262424	-0.0315734	0.00275461	-0.009851	-0.0489358	-0.0352518	-0.0332136	-0.000118544	-0.01471	-0.01471	-0.0117389	0.499603	0.03065	0.0528713	0.0158485
4-trimethylaminobutyraldehyde dehydrogenase OS=Mus musculus GN=Aldh9a1 PE=1 SV=1 - [AL9A1_MOUSE]	Q9JLJ2	-0.0828916	-0.0113933	-0.0368184	0.0783181	-0.0540779	-0.0182591	0.0845451	0.0190547	0.0147585	-0.0206761	-0.000315673	-0.193731	-0.0119812	0.426438	-0.0828916	0.00125966	-0.0368184	0.0479072	-0.0540779	0.0759553	0.0845451	-0.0305947	0.0147585	-0.000315673	0.13584	0.13584	0.0493812	0.50101	0.0593031	0.090921	0.0622209
Long-chain-fatty-acid--CoA ligase 6 OS=Mus musculus GN=Acsl6 PE=2 SV=1 - [ACSL6_MOUSE]	Q91WC3	-0.088671	0.00721895	-0.0203432	0.0858036	0.00214282	0.0703284	-0.0129482	0.0631117	0.0584979	0.108356	-0.000342674	-0.272338	0.0206908	0.393632	-0.088671	0.00596973	-0.0203432	-0.011263	0.00214282	-0.0511862	-0.0129482	0.0135561	0.0584979	-0.000342674	0.03901	0.03901	0.0101414	0.522004	0.0474068	0.142549	0.0299918
T-complex protein 1 subunit beta OS=Mus musculus GN=Cct2 PE=1 SV=4 - [TCPB_MOUSE]	P80314	-0.0696928	0.131336	0.0912323	-0.0257477	0.0273662	0.00560056	0.0254228	0.054385	-0.0708758	-0.0307271	-0.000417589	0.22789	0.0599502	0.274574	-0.0696928	-0.0529287	0.0912323	-0.083302	0.0273662	-0.0238639	0.0254228	-0.0204657	-0.0708758	-0.000417589	-0.202039	-0.202039	-0.0614678	0.488596	0.0626062	0.101833	0.0768554
Calcium/calmodulin-dependent protein kinase type II subunit gamma OS=Mus musculus GN=Camk2g PE=1 SV=1 - [KCC2G_MOUSE]	Q923T9	-0.000811545	0.053139	0.0447011	-0.0404376	-0.0322931	0.0197116	0.071934	0.0409318	0.115153	0.0206644	-0.000752758	-0.324724	-0.0714408	0.262237	-0.000811545	-0.0238665	0.0447011	-0.0190048	-0.0322931	-0.00113831	0.071934	-0.0699618	0.115153	-0.000752758	0.0910243	0.0910243	-0.0275244	0.491483	0.0546763	0.143892	0.0583763
Protein kinase C epsilon type OS=Mus musculus GN=Prkce PE=1 SV=1 - [KPCE_MOUSE]	P16054	-0.031039	0.0528557	0.056229	0.0593631	-0.0110981	-0.0599865	0.0963189	0.0645908	-0.00773429	0.0699371	-0.000757326	-0.37292	-0.0480131	0.298428	-0.031039	-0.0539756	0.056229	-0.0403807	-0.0110981	0.028032	0.0963189	0.0863034	-0.00773429	-0.000757326	0.0511556	0.0511556	-0.00294651	0.522004	0.0486924	0.174512	0.0536357
Eukaryotic translation initiation factor 2 subunit 2 OS=Mus musculus GN=Eif2s2 PE=1 SV=1 - [IF2B_MOUSE]	Q99L45	0.0243651	0.020518	-0.053208	0.0199982	0.0345387	0.057525	0.0349521	-0.110476	-0.106219	0.0674344	-0.000822452	0.124274	0.0409446	0.308077	0.0243651	-0.149986	-0.053208	-0.00524769	0.0345387	0.0514962	0.0349521	0.0219152	-0.106219	-0.000822452	-0.080784	-0.080784	-0.00774775	0.600714	0.05725	0.0787017	0.0806603
Far upstream element-binding protein 1 OS=Mus musculus GN=Fubp1 PE=1 SV=1 - [FUBP1_MOUSE]	Q91WJ8	0.0966488	0.0729997	0.00646376	-0.0414852	-0.0155632	-0.145114	-0.0837687	-0.105918	-0.0496539	-0.0412589	-0.000886578	0.458306	0.0407149	0.35053	0.0966488	0.0367865	0.00646376	0.100185	-0.0155632	-0.110921	-0.0837687	-0.00802632	-0.0496539	-0.000886578	-0.112409	-0.112409	-0.017335	0.551572	0.0612276	0.221165	0.0845986
Mitochondrial glutamate carrier 1 OS=Mus musculus GN=Slc25a22 PE=1 SV=1 - [GHC1_MOUSE]	Q9D6M3	-0.0349071	-0.00779446	-0.00742588	0.024708	0.0186458	0.0289721	0.0766153	0.0616189	0.078388	0.0433236	-0.000941043	-0.273232	-0.0421298	0.286276	-0.0349071	0.0286145	-0.00742588	-0.088607	0.0186458	0.0377939	0.0766153	0.0845687	0.078388	-0.000941043	-0.0628915	-0.0628915	-0.0230578	0.491483	0.0464841	0.125971	0.0651928
Mitochondrial fission factor OS=Mus musculus GN=Mff PE=1 SV=1 - [MFF_MOUSE]	Q6PCP5	0.0739625	-0.0306831	-0.0528987	0.0732199	-0.0554911	0.0767199	-0.340165	0.0285982	0.0548343	-0.17078	-0.000978873	-0.0151316	0.0471134	0.35602	0.0739625	-0.0242781	-0.0528987	0.00766583	-0.0554911	-0.0682172	-0.340165	0.120261	0.0548343	-0.000978873	0.176034	0.176034	0.113255	0.488596	0.150281	0.0918255	0.100997
Suppressor of G2 allele of SKP1 homolog OS=Mus musculus GN=Sugt1 PE=2 SV=3 - [SUGT1_MOUSE]	Q9CX34	-0.0156998	-0.0457801	-0.0955808	-0.0781224	0.196369	0.00548754	-0.0355961	0.0281338	-0.0520737	-0.0601576	-0.00114918	0.0907954	-0.00931885	0.43025	-0.0156998	-0.013875	-0.0955808	-0.0763571	0.196369	0.123558	-0.0355961	0.0203476	-0.0520737	-0.00114918	0.0314129	0.0314129	0.011184	0.522004	0.101903	0.0637031	0.0670708
Tyrosine-protein phosphatase non-receptor type substrate 1 OS=Mus musculus GN=Sirpa PE=1 SV=1 - [SHPS1_MOUSE]	P97797	0.0330311	-0.0662133	0.00232286	0.00624246	-0.00385604	0.0463137	0.0316244	0.0269421	0.0370009	-0.0413034	-0.00115787	-0.091821	-0.0364675	0.276809	0.0330311	0.00673543	0.00232286	-0.0480478	-0.00385604	0.0234716	0.0316244	0.0827908	0.0370009	-0.00115787	-0.010197	-0.010197	-0.0130152	0.505714	0.0192326	0.0548407	0.0467725
Stress-induced-phosphoprotein 1 OS=Mus musculus GN=Stip1 PE=1 SV=1 - [STIP1_MOUSE]	Q60864	-0.0521043	0.0403763	0.0425713	-0.0487944	0.0510629	0.0666894	-0.0404693	-0.0733711	-0.0248753	-0.000919979	-0.00132177	0.253997	0.0438522	0.283255	-0.0521043	-0.0704574	0.0425713	-0.00107029	0.0510629	-0.0282735	-0.0404693	-0.0310926	-0.0248753	-0.00132177	-0.0756685	-0.0756685	-0.031284	0.488596	0.0430989	0.117404	0.0314531
Plexin-A4 OS=Mus musculus GN=Plxna4 PE=1 SV=3 - [PLXA4_MOUSE]	Q80UG2	0.276055	-0.0404231	-0.0558177	-0.10319	-0.0674422	-0.00839486	-0.0872082	0.015964	-0.00760492	0.0552149	-0.00155871	-0.0605492	-0.0329668	0.375549	0.276055	-0.00292019	-0.0558177	0.101892	-0.0674422	-0.0997593	-0.0872082	-0.0125445	-0.00760492	-0.00155871	0.139896	0.139896	0.00475535	0.652131	0.134911	0.0565528	0.0901104
Deubiquitinating protein VCIP135 OS=Mus musculus GN=Vcpip1 PE=2 SV=1 - [VCIP1_MOUSE]	Q8CDG3	0.00970422	-0.0310076	-0.00802029	-0.0324538	0.0393301	0.0147151	0.0487515	-0.0027665	0.0536661	0.043927	-0.00183749	-0.163318	-0.0520829	0.262237	0.00970422	0.0646325	-0.00802029	-0.0786785	0.0393301	0.0217784	0.0487515	0.0117368	0.0536661	-0.00183749	-0.0361164	-0.0361164	-0.0187141	0.488596	0.0269221	0.0720738	0.053391
Amyloid beta A4 protein OS=Mus musculus GN=App PE=1 SV=3 - [A4_MOUSE]	P12023	-0.0876808	0.0156279	0.0196703	0.00411994	0.00200302	0.0435988	-0.000448411	0.017366	0.0213566	-0.0177083	-0.00184771	-0.0566323	0.00888652	0.423726	-0.0876808	-0.0421736	0.0196703	-0.0243717	0.00200302	0.0692063	-0.000448411	0.000213259	0.0213566	-0.00184771	0.00340413	0.00340413	0.014587	0.491483	0.0404258	0.0345765	0.0401886
Exocyst complex component 4 OS=Mus musculus GN=Exoc4 PE=1 SV=2 - [EXOC4_MOUSE]	O35382	0.159465	0.00780743	-0.0653017	0.0771388	-0.238636	0.0123561	0.137155	-0.0567298	0.165748	0.166518	-0.00188104	-0.172973	-0.0204055	0.435945	0.159465	-0.0468147	-0.0653017	0.0809318	-0.238636	0.0130527	0.137155	-0.125644	0.165748	-0.00188104	0.216071	0.216071	-0.0578697	0.996703	0.160526	0.115617	0.186056
EF-hand domain-containing protein D2 OS=Mus musculus GN=Efhd2 PE=1 SV=1 - [EFHD2_MOUSE]	Q9D8Y0	-0.0691858	0.0447731	-0.067275	0.0887993	0.0277406	-0.00480422	-0.103095	-0.0198773	-0.127017	0.0947622	-0.00204861	0.534107	0.179773	0.262237	-0.0691858	-0.00797712	-0.067275	-0.00929498	0.0277406	-0.0027759	-0.103095	-0.112193	-0.127017	-0.00204861	-0.129823	-0.129823	-0.00933298	0.522004	0.0591297	0.206806	0.0656078
14-3-3 protein gamma OS=Mus musculus GN=Ywhag PE=1 SV=2 - [1433G_MOUSE]	P61982	-0.0263165	0.0201746	0.0240699	0.0144622	0.114124	-0.00620136	-0.0961757	-0.078187	-0.0477132	-0.0436643	-0.00206267	0.469698	0.0683927	0.275814	-0.0263165	-0.0317264	0.0240699	-0.0585617	0.114124	-0.0500249	-0.0961757	-0.100707	-0.0477132	-0.00206267	-0.0815755	-0.0815755	-0.0513557	0.488596	0.0716007	0.202826	0.0303377
Creatine kinase B-type OS=Mus musculus GN=Ckb PE=1 SV=1 - [KCRB_MOUSE]	Q04447	-0.0913013	0.0677583	-0.000415264	0.0170591	0.00815922	-0.0534672	-0.11852	-0.0425238	-0.0650915	-0.0372358	-0.00206985	0.279829	0.083443	0.262237	-0.0913013	0.0129173	-0.000415264	0.00358293	0.00815922	0.0357069	-0.11852	-0.0292632	-0.0650915	-0.00206985	0.0186998	0.0186998	0.0511764	0.488596	0.0540542	0.126739	0.0220768
Proliferation-associated protein 2G4 OS=Mus musculus GN=Pa2g4 PE=1 SV=3 - [PA2G4_MOUSE]	P50580	-0.117286	0.0222114	-0.018037	0.0138679	0.0405131	0.0283022	0.094298	-0.0977258	-0.0542728	-0.087944	-0.00221441	0.130639	0.0110584	0.433212	-0.117286	0.058221	-0.018037	-0.0428528	0.0405131	0.0150607	0.094298	-0.0128974	-0.0542728	-0.00221441	-0.0111872	-0.0111872	0.0174414	0.556152	0.0735171	0.0846442	0.0376086
Dual specificity mitogen-activated protein kinase kinase 1 OS=Mus musculus GN=Map2k1 PE=1 SV=2 - [MP2K1_MOUSE]	P31938	-0.0582228	0.00258837	-0.0379268	0.0267899	-0.0310982	0.0317014	-0.0160049	0.0268883	-0.107741	0.00483481	-0.0024014	0.0335193	0.0632863	0.262237	-0.0582228	0.0455387	-0.0379268	-0.0404947	-0.0310982	0.061124	-0.0160049	0.0325737	-0.107741	-0.0024014	-0.0954591	-0.0954591	0.0634114	0.488596	0.0373203	0.0137094	0.0777895
Serine/threonine-protein kinase MARK2 OS=Mus musculus GN=Mark2 PE=1 SV=3 - [MARK2_MOUSE]	Q05512	-0.0392431	0.0237877	-0.0652831	0.0219664	-0.131708	0.0587379	0.0544578	0.0542344	0.0218825	-0.0333296	-0.0025756	-0.142648	0.0242031	0.385632	-0.0392431	0.119237	-0.0652831	-0.112686	-0.131708	0.125191	0.0544578	0.021069	0.0218825	-0.0025756	0.0361122	0.0361122	0.0570317	0.491483	0.0666343	0.07596	0.0883604
Ogdhl protein OS=Mus musculus GN=Ogdhl PE=2 SV=1 - [B2RXT3_MOUSE]	B2RXT3	-0.139604	0.0631749	0.048602	-0.0159978	0.0333576	0.0379013	0.0333813	0.0739045	-0.0280505	0.0597403	-0.00285951	-0.195495	0.013067	0.426438	-0.139604	0.0254316	0.048602	-0.0477263	0.0333576	-0.00513888	0.0333813	0.111122	-0.0280505	-0.00285951	-0.0630454	-0.0630454	0.0145198	0.562767	0.0698086	0.102803	0.0620185
Heat shock protein HSP 90-alpha OS=Mus musculus GN=Hsp90aa1 PE=1 SV=4 - [HS90A_MOUSE]	P07901	-0.0125234	0.0329657	0.0393266	-0.0812807	0.0228609	0.0740865	0.0491927	-0.00833609	-0.0359162	-0.00848686	-0.00286861	-0.171342	-0.0370776	0.299257	-0.0125234	-0.0473817	0.0393266	-0.0638243	0.0228609	0.0357705	0.0491927	0.036221	-0.0359162	-0.00286861	0.0759275	0.0759275	0.00704166	0.610713	0.0326886	0.087506	0.0587105
Very long-chain specific acyl-CoA dehydrogenase, mitochondrial OS=Mus musculus GN=Acadvl PE=1 SV=3 - [ACADV_MOUSE]	P50544	-0.147041	-0.0744705	0.0116043	0.0660244	-0.0426821	0.015783	0.0176211	-0.0441201	-0.0218979	-0.0101908	-0.0030355	-0.0994293	0.00650472	0.449198	-0.147041	0.10349	0.0116043	-0.0650021	-0.0426821	0.132294	0.0176211	0.0834462	-0.0218979	-0.0030355	0.0721599	0.0721599	0.086211	0.488596	0.0610672	0.060858	0.072505
Actin-related protein 2/3 complex subunit 1A OS=Mus musculus GN=Arpc1a PE=1 SV=1 - [ARC1A_MOUSE]	Q9R0Q6	-0.0307623	0.056316	0.0202069	0.0147869	-0.0205542	-0.0130913	-0.00814933	0.0358957	-0.00830633	-0.0144223	-0.00314233	-0.131187	-0.000165799	0.479754	-0.0307623	0.0174136	0.0202069	-0.0858625	-0.0205542	0.0415471	-0.00814933	0.0718017	-0.00830633	-0.00314233	0.0309127	0.0309127	0.0255196	0.516516	0.017285	0.0660645	0.0538002
Sorbin and SH3 domain-containing protein 1 OS=Mus musculus GN=Sorbs1 PE=1 SV=2 - [SRBS1_MOUSE]	Q62417	-0.0961661	0.0516314	0.0969229	-0.0791389	0.0680931	-0.0208332	-0.0586604	-0.0535089	-0.102967	0.0198162	-0.00316028	0.142272	0.0260294	0.39063	-0.0961661	0.0230032	0.0969229	-0.145037	0.0680931	0.101525	-0.0586604	-0.0849366	-0.102967	-0.00316028	0.188086	0.188086	0.0219395	0.996703	0.0846143	0.0803183	0.123656
Opioid growth factor receptor OS=Mus musculus GN=Ogfr PE=2 SV=1 - [OGFR_MOUSE]	Q99PG2	-0.0407207	0.08027	0.0279379	-0.0383378	-0.008145	0.0306548	0.0186054	-0.0416543	-0.0298243	-0.0645665	-0.0035406	0.327949	0.0550004	0.274574	-0.0407207	-0.03924	0.0279379	-0.037082	-0.008145	0.0246627	0.0186054	-0.0737497	-0.0298243	-0.0035406	-0.0849555	-0.0849555	-0.0371567	0.488596	0.0266119	0.146881	0.0383689
DnaJ homolog subfamily A member 2 OS=Mus musculus GN=Dnaja2 PE=1 SV=1 - [DNJA2_MOUSE]	Q9QYJ0	-0.0977501	0.1095	0.045409	0.00534884	0.0329689	-0.0222916	-0.0494309	0.0109769	-0.0794287	-0.00294415	-0.00370811	0.345512	0.0996737	0.262237	-0.0977501	-0.0663107	0.045409	-0.0288812	0.0329689	0.022007	-0.0494309	-0.0498781	-0.0794287	-0.00370811	-0.162463	-0.162463	-0.0237038	0.503292	0.0593674	0.14061	0.0636398
Monoacylglycerol lipase ABHD12 OS=Mus musculus GN=Abhd12 PE=1 SV=2 - [ABD12_MOUSE]	Q99LR1	-0.0224162	-0.0842298	0.0397708	-0.00643032	-0.035931	0.00325322	0.127236	0.010223	0.00725224	-0.0622188	-0.00372774	-0.236552	-0.0813564	0.262237	-0.0224162	0.0818747	0.0397708	-0.0180037	-0.035931	0.0421123	0.127236	0.09101	0.00725224	-0.00372774	0.0226553	0.0226553	0.0252643	0.491483	0.0592169	0.0932974	0.0398699
Heme-binding protein 1 OS=Mus musculus GN=Hebp1 PE=1 SV=2 - [HEBP1_MOUSE]	Q9R257	0.0328825	0.0102404	-0.00928813	0.0209771	-0.0795792	-0.036144	-0.0611427	-0.0194237	-0.107129	0.0374833	-0.00385767	0.571166	0.135402	0.262237	0.0328825	0.0524963	-0.00928813	-0.0643351	-0.0795792	0.0727502	-0.0611427	-0.0797127	-0.107129	-0.00385767	-0.334171	-0.334171	-0.0213453	0.996703	0.0530237	0.233651	0.147701
UDP-N-acetylglucosamine--peptide N-acetylglucosaminyltransferase 110 kDa subunit OS=Mus musculus GN=Ogt PE=1 SV=2 - [OGT1_MOUSE]	Q8CGY8	-0.0362793	0.0278021	0.0275361	0.074725	-0.0191848	0.110123	0.135203	0.0166913	0.0498458	-0.0805053	-0.00389757	-0.328605	-0.0554985	0.285395	-0.0362793	-0.0423534	0.0275361	-0.136408	-0.0191848	-0.00596082	0.135203	0.0816201	0.0498458	-0.00389757	0.0774548	0.0774548	-0.0211129	0.491483	0.0621436	0.159899	0.0845037
UMP-CMP kinase OS=Mus musculus GN=Cmpk1 PE=1 SV=1 - [KCY_MOUSE]	Q9DBP5	-0.052648	0.0567856	0.0771059	-0.0267191	0.0307193	-0.0820112	-0.0770437	-0.0638428	-0.0766093	-0.0513527	-0.00426314	0.2468	0.0303997	0.354646	-0.052648	0.0292393	0.0771059	-0.0572589	0.0307193	0.024787	-0.0770437	-0.0229709	-0.0766093	-0.00426314	0.0112558	0.0112558	0.0209697	0.550517	0.0628084	0.124282	0.0367683
Nucleoside diphosphate kinase A OS=Mus musculus GN=Nme1 PE=1 SV=1 - [NDKA_MOUSE]	P15532	-0.0187379	0.0855714	0.035462	0.022641	0.0474235	-0.083546	-0.0791123	-0.0163636	-0.112912	0.00857915	-0.00431224	0.480891	0.104994	0.262237	-0.0187379	-0.0213417	0.035462	-0.0264853	0.0474235	-0.040987	-0.0791123	-0.0621619	-0.112912	-0.00431224	-0.214491	-0.214491	-0.0388992	0.522004	0.0632009	0.202542	0.0780154
Ornithine aminotransferase, mitochondrial OS=Mus musculus GN=Oat PE=1 SV=1 - [OAT_MOUSE]	P29758	-0.106716	0.0970709	0.0254113	-0.00551332	-0.0739801	-9.9e-05	0.0358232	0.0597872	0.0359245	-0.035339	-0.00441767	-0.331154	-0.0212154	0.408178	-0.106716	0.000963647	0.0254113	-0.038521	-0.0739801	0.101383	0.0358232	0.020556	0.0359245	-0.00441767	0.154268	0.154268	0.0651926	0.488596	0.0613369	0.152458	0.0704693
Electron transfer flavoprotein subunit beta OS=Mus musculus GN=Etfb PE=1 SV=3 - [ETFB_MOUSE]	Q9DCW4	-0.110584	0.0128244	0.0660584	0.0273225	0.00296983	-0.0147177	-0.0481189	-0.0418148	-0.053103	-0.0725413	-0.00443498	0.276295	0.0557635	0.274447	-0.110584	-0.0345939	0.0660584	-0.00744561	0.00296983	0.0581663	-0.0481189	-0.0435125	-0.053103	-0.00443498	-0.0918825	-0.0918825	0.017843	0.518468	0.0602404	0.1254	0.0647478
L-lactate dehydrogenase B chain OS=Mus musculus GN=Ldhb PE=1 SV=2 - [LDHB_MOUSE]	P16125	-0.0301342	0.0425415	0.0158126	-0.0198793	-0.0171375	-0.00422348	0.0665469	-0.0210636	0.030708	-0.0136411	-0.00468774	-0.152739	-0.0383522	0.277389	-0.0301342	-0.018049	0.0158126	0.0279653	-0.0171375	0.00310405	0.0665469	0.0149521	0.030708	-0.00468774	0.0750865	0.0750865	0.00779823	0.523355	0.0352786	0.0654545	0.0318186
Protein disulfide-isomerase A4 OS=Mus musculus GN=Pdia4 PE=1 SV=3 - [PDIA4_MOUSE]	P08003	-0.059985	-0.0153635	0.0259173	-0.00398203	0.000349986	0.0484035	-0.0100717	-0.0313936	-0.10819	-0.00937491	-0.00491498	0.127915	0.0455164	0.269232	-0.059985	-0.053836	0.0259173	0.0039156	0.000349986	0.0545802	-0.0100717	-0.0465183	-0.10819	-0.00491498	0.141051	0.141051	0.0329307	0.491483	0.0489858	0.059632	0.0788651
CLIP-associating protein 2 OS=Mus musculus GN=Clasp2 PE=1 SV=1 - [CLAP2_MOUSE]	Q8BRT1	0.04898	-0.0446897	0.00314797	-0.0392692	0.0141622	0.0229526	0.0719416	-0.0215673	0.0131127	-0.0539503	-0.00535183	-0.0859154	-0.0614053	0.262237	0.04898	-0.0443087	0.00314797	0.113545	0.0141622	-0.0745202	0.0719416	0.0721631	0.0131127	-0.00535183	0.0615141	0.0615141	-0.011591	0.543545	0.0297771	0.0362678	0.0788986
Microtubule-associated protein RP/EB family member 2 OS=Mus musculus GN=Mapre2 PE=1 SV=1 - [MARE2_MOUSE]	Q8R001	0.0326139	0.0610246	-0.0101865	0.0254268	-0.00985172	-0.0934574	-0.114915	0.0185393	-0.00585136	-0.00628554	-0.00538306	0.443064	0.0936475	0.262237	0.0326139	-0.00937736	-0.0101865	-0.0450923	-0.00985172	0.0488999	-0.114915	-0.0325524	-0.00585136	-0.00538306	-0.249261	-0.249261	-0.0368609	0.522004	0.0497659	0.187775	0.101263
Succinate-semialdehyde dehydrogenase, mitochondrial OS=Mus musculus GN=Aldh5a1 PE=1 SV=1 - [SSDH_MOUSE]	Q8BWF0	-0.0892301	0.0162545	0.0179622	0.036933	-0.0175568	0.00619509	0.0251329	0.0333506	0.0386459	0.000888386	-0.00540839	-0.0997509	0.00405419	0.455014	-0.0892301	-0.0285047	0.0179622	0.0476845	-0.0175568	0.0102622	0.0251329	0.0409589	0.0386459	-0.00540839	-0.0821095	-0.0821095	0.011173	0.491483	0.0460277	0.0504453	0.0523838
Voltage-dependent anion-selective channel protein 3 OS=Mus musculus GN=Vdac3 PE=1 SV=1 - [VDAC3_MOUSE]	Q60931	-0.0457042	-0.00322921	-0.0095771	0.046297	0.00296256	0.0112407	0.099177	0.0343793	0.0321636	-0.0161643	-0.00544101	-0.26643	-0.0445812	0.284871	-0.0457042	0.0232557	-0.0095771	-0.0845161	0.00296256	0.0592707	0.099177	0.0174589	0.0321636	-0.00544101	0.0292032	0.0292032	0.00779077	0.547255	0.0493704	0.116997	0.0559729
Pyruvate dehydrogenase E1 component subunit alpha, somatic form, mitochondrial OS=Mus musculus GN=Pdha1 PE=1 SV=1 - [ODPA_MOUSE]	P35486	-0.0645161	0.059838	0.00575266	0.0276703	-0.00492551	0.00531685	0.0104989	-0.000323149	0.0413166	-0.0599416	-0.00608644	0.0315797	0.0136833	0.397817	-0.0645161	-0.0382946	0.00575266	-0.0112275	-0.00492551	0.0203859	0.0104989	0.000853391	0.0413166	-0.00608644	-0.032072	-0.032072	-0.00470337	0.499603	0.0346995	0.0406921	0.0240123
Glyoxalase domain-containing protein 4 OS=Mus musculus GN=Glod4 PE=2 SV=1 - [GLOD4_MOUSE]	Q9CPV4	-0.0273085	0.03677	-0.0351655	-0.0762944	-0.000439432	0.000561353	-0.122217	-0.0410911	-0.156098	-0.00895578	-0.00629432	0.215495	0.0790011	0.262237	-0.0273085	0.145419	-0.0351655	-0.119041	-0.000439432	0.0754981	-0.122217	-0.0859357	-0.156098	-0.00629432	0.136839	0.136839	0.09476	0.488596	0.0651107	0.102678	0.112822
Kinesin-1 heavy chain OS=Mus musculus GN=Kif5b PE=1 SV=3 - [KINH_MOUSE]	Q61768	0.166379	0.0191804	-0.0318113	-0.122723	-0.0408994	0.0346124	0.00901385	0.0358761	-0.0819925	0.00751836	-0.00642295	-0.13886	-0.0297771	0.363245	0.166379	-0.0452316	-0.0318113	0.0907985	-0.0408994	-0.0703049	0.00901385	0.022891	-0.0819925	-0.00642295	0.151133	0.151133	0.0226436	0.531255	0.0862301	0.0809299	0.0834775
Heterogeneous nuclear ribonucleoprotein K OS=Mus musculus GN=Hnrnpk PE=1 SV=1 - [HNRPK_MOUSE]	P61979	-0.0835014	0.0571368	0.0296526	0.0246793	0.016257	-0.00563931	-0.0352892	-0.0376439	-0.0644692	-0.0343403	-0.00660042	0.344341	0.0820807	0.262237	-0.0835014	0.00547893	0.0296526	-0.03061	0.016257	-0.0134539	-0.0352892	-0.0911385	-0.0644692	-0.00660042	-0.0409927	-0.0409927	-0.0101054	0.503292	0.0449613	0.144794	0.0325757
C2 domain-containing protein 2-like OS=Mus musculus GN=C2cd2l PE=1 SV=3 - [C2C2L_MOUSE]	Q80X80	-0.0460212	-0.0241954	0.0247959	-0.0201004	-0.000694359	-0.00252867	0.0901393	0.00587491	-0.0164847	-0.0196121	-0.00672757	-0.110731	-0.03605	0.281237	-0.0460212	-0.0605368	0.0247959	0.159172	-0.000694359	-0.0298909	0.0901393	0.107272	-0.0164847	-0.00672757	-0.0573572	-0.0573572	0.0135464	0.522004	0.046557	0.0419194	0.0917508
Vinculin OS=Mus musculus GN=Vcl PE=1 SV=4 - [VINC_MOUSE]	Q64727	-0.0831953	0.107964	-0.0467175	0.0277034	-0.0269251	-0.00204872	-0.0619298	0.04315	-0.00504984	-0.0556167	-0.00680943	0.0146321	0.0610685	0.262237	-0.0831953	-0.115324	-0.0467175	0.0879142	-0.0269251	0.050629	-0.0619298	-0.0910263	-0.00504984	-0.00680943	0.142429	0.142429	0.054245	0.488596	0.0312132	0.0538967	0.101068
Pyridoxal-dependent decarboxylase domain-containing protein 1 OS=Mus musculus GN=Pdxdc1 PE=1 SV=2 - [PDXD1_MOUSE]	Q99K01	-0.242477	0.133706	0.0749915	0.0142577	0.00923261	0.152867	0.00941611	-0.0353358	0.0228847	0.0296365	-0.00684301	-0.292851	0.0225126	0.415434	-0.242477	-0.122407	0.0749915	0.0650854	0.00923261	-0.0852557	0.00941611	0.0575298	0.0228847	-0.00684301	0.208941	0.208941	0.043885	0.518468	0.111556	0.160833	0.118877
Heat shock protein HSP 90-beta OS=Mus musculus GN=Hsp90ab1 PE=1 SV=3 - [HS90B_MOUSE]	P11499	-0.0480567	0.00673373	0.028542	-0.0191449	0.0272453	0.0721766	0.011357	0.0232911	-0.0472704	-0.0490136	-0.0074541	-0.159576	-0.0149827	0.404377	-0.0480567	-0.0324915	0.028542	-0.0666235	0.0272453	0.0316189	0.011357	0.0791317	-0.0472704	-0.0074541	0.108664	0.108664	0.0328011	0.518468	0.0348533	0.0792517	0.0661889
Catenin delta-2 OS=Mus musculus GN=Ctnnd2 PE=1 SV=1 - [CTND2_MOUSE]	O35927	-0.0745933	-0.0548859	-0.0141961	0.00117959	0.0242451	0.0258632	0.0407091	0.00227225	-0.0162662	0.0370105	-0.00747811	-0.157372	-0.0163922	0.38815	-0.0745933	0.0344795	-0.0141961	-0.0392059	0.0242451	0.0971138	0.0407091	0.0147728	-0.0162662	-0.00747811	0.0608991	0.0608991	0.040182	0.488596	0.0398847	0.0724905	0.0458053
EPM2A-interacting protein 1 OS=Mus musculus GN=Epm2aip1 PE=2 SV=1 - [EPMIP_MOUSE]	Q8VEH5	-0.15698	-0.0484311	0.0629754	-0.00329185	0.016722	-0.00914229	0.0382274	0.0692574	0.0207404	0.0583589	-0.00758422	-0.465107	-0.0620763	0.299589	-0.15698	0.0959564	0.0629754	-0.0949766	0.016722	0.137168	0.0382274	0.0574902	0.0207404	-0.00758422	0.174358	0.174358	0.0750256	0.522004	0.0783905	0.200259	0.093482
Citrate lyase subunit beta-like protein, mitochondrial OS=Mus musculus GN=Clybl PE=1 SV=2 - [CLYBL_MOUSE]	Q8R4N0	-0.0473342	0.0682931	0.0167699	0.0865918	-0.0696991	-0.0765804	-0.0415837	0.0310799	-0.0237223	0.0189966	-0.00780782	0.117017	0.0697959	0.262237	-0.0473342	-0.0102215	0.0167699	0.0967588	-0.0696991	-0.0645785	-0.0415837	-0.00608834	-0.0237223	-0.00780782	-0.082164	-0.082164	0.0168927	0.491483	0.0307334	0.0678376	0.0625994
NADH dehydrogenase [ubiquinone] iron-sulfur protein 2, mitochondrial OS=Mus musculus GN=Ndufs2 PE=1 SV=1 - [NDUS2_MOUSE]	Q91WD5	-0.070256	0.0229626	-0.000348122	0.0474986	-0.0319152	-0.00656569	0.0376361	0.0101394	0.0284093	-0.100868	-0.00791965	-0.218048	-0.0334145	0.329421	-0.070256	0.00510952	-0.000348122	-0.052501	-0.0319152	0.0860154	0.0376361	0.138162	0.0284093	-0.00791965	0.111452	0.111452	0.0556113	0.488596	0.0397805	0.100652	0.0744926
26S proteasome non-ATPase regulatory subunit 13 OS=Mus musculus GN=Psmd13 PE=1 SV=1 - [PSD13_MOUSE]	Q9WVJ2	-0.0781033	-0.0144423	0.0687047	0.00107471	-0.108174	0.0778366	0.136174	-0.0111679	-0.0720999	0.0329101	-0.00801886	-0.176769	-0.00484016	0.460147	-0.0781033	-0.0109368	0.0687047	0.0304811	-0.108174	0.0335588	0.136174	0.0984611	-0.0720999	-0.00801886	0.0635971	0.0635971	0.0355985	0.491483	0.0956006	0.0864367	0.0566386
Cytosolic non-specific dipeptidase OS=Mus musculus GN=Cndp2 PE=1 SV=1 - [CNDP2_MOUSE]	Q9D1A2	-0.0969562	0.0284177	-0.0213181	0.0135823	-0.0481126	0.0466592	-0.0422758	-0.0165327	-0.0638128	0.0393873	-0.00806154	0.0144991	0.0677583	0.262237	-0.0969562	-0.0263419	-0.0213181	0.00702275	-0.0481126	0.0970469	-0.0422758	-0.00295336	-0.0638128	-0.00806154	0.0257282	0.0257282	0.0725102	0.448433	0.0315508	0.0226163	0.0442057
Rho-related GTP-binding protein RhoG OS=Mus musculus GN=Rhog PE=2 SV=1 - [RHOG_MOUSE]	P84096	-0.00669934	-0.0457991	0.0316905	-0.0945252	0.0796665	-0.116154	-0.0587656	0.0376612	-0.186197	0.133514	-0.00825454	-0.667195	-0.100657	0.286276	-0.00669934	0.119828	0.0316905	0.0369588	0.0796665	-0.00496554	-0.0587656	0.282995	-0.186197	-0.00825454	0.452657	0.452657	0.174936	0.488596	0.0915515	0.280907	0.18199
40S ribosomal protein S18 OS=Mus musculus GN=Rps18 PE=1 SV=3 - [RS18_MOUSE]	P62270	-0.0239045	0.0143618	0.0133995	0.0564265	-0.0302764	-0.0315339	-0.0479921	0.0760288	-0.0198486	-0.023103	-0.00827902	-0.0138092	0.0325454	0.286723	-0.0239045	-0.000948159	0.0133995	-0.0212129	-0.0302764	0.023688	-0.0479921	0.0448904	-0.0198486	-0.00827902	0.0687256	0.0687256	0.0259052	0.494613	0.0207641	0.0444201	0.0517156
Actin, alpha cardiac muscle 1 OS=Mus musculus GN=Actc1 PE=1 SV=1 - [ACTC_MOUSE]	P68033	-0.0616605	0.111457	-0.098605	-0.0730022	0.0225983	-0.0463959	-0.191801	-0.0409864	-0.0348039	0.0388155	-0.00846896	-0.09455	0.0446798	0.311864	-0.0616605	-0.130308	-0.098605	0.0501383	0.0225983	0.225778	-0.191801	-0.0680599	-0.0348039	-0.00846896	0.372748	0.372748	0.141691	0.488596	0.0760924	0.077724	0.188039
Rab3 GTPase-activating protein non-catalytic subunit OS=Mus musculus GN=Rab3gap2 PE=1 SV=2 - [RBGPR_MOUSE]	Q8BMG7	-0.0204067	-0.0228601	-0.012503	0.122588	0.00882343	-0.0619462	0.0210181	0.0552074	0.0870824	0.0328847	-0.00869704	-0.247497	-0.0328234	0.332537	-0.0204067	-0.0890142	-0.012503	0.0208586	0.00882343	0.0544603	0.0210181	0.0753252	0.0870824	-0.00869704	-0.0180223	-0.0180223	-0.00483518	0.564619	0.0395118	0.128301	0.0582634
Prefoldin subunit 3 OS=Mus musculus GN=Vbp1 PE=2 SV=2 - [PFD3_MOUSE]	P61759	0.399631	-0.0194899	-0.164969	-0.0905085	0.159519	-0.120165	-0.116077	-0.052498	-0.0939045	0.0514535	-0.00907755	0.54601	0.0232798	0.440256	0.399631	-0.17414	-0.164969	0.179324	0.159519	-0.169202	-0.116077	-0.124082	-0.0939045	-0.00907755	-0.160621	-0.160621	-0.110841	0.996703	0.214303	0.249008	0.137113
Microtubule-associated protein tau OS=Mus musculus GN=Mapt PE=1 SV=3 - [TAU_MOUSE]	P10637	-0.013592	0.0765739	0.0301072	-0.0101121	-0.0020157	-0.0687286	-0.116146	-0.0548693	-0.0628124	0.0330541	-0.00927218	0.547548	0.116199	0.262237	-0.013592	0.004586	0.0301072	-0.0231662	-0.0020157	0.00634756	-0.116146	-0.0976185	-0.0628124	-0.00927218	-0.189457	-0.189457	-0.029334	0.491483	0.0521269	0.231919	0.0750713
Leucine-rich repeat and immunoglobulin-like domain-containing nogo receptor-interacting protein 1 OS=Mus musculus GN=Lingo1 PE=1 SV=1 - [LIGO1_MOUSE]	Q9D1T0	-0.0993155	0.0666396	-0.041194	-0.0202382	-0.0294201	0.0523756	0.094242	-0.053324	0.0338063	-0.0281944	-0.00939792	-0.216344	-0.0246343	0.383883	-0.0993155	0.00690245	-0.041194	-0.0185777	-0.0294201	0.0828279	0.094242	0.112822	0.0338063	-0.00939792	0.130942	0.130942	0.050274	0.488596	0.0664839	0.101421	0.0785465
Plasminogen activator inhibitor 1 RNA-binding protein OS=Mus musculus GN=Serbp1 PE=1 SV=2 - [PAIRB_MOUSE]	Q9CY58	-0.0422105	0.114147	0.00726063	0.0758129	0.0261014	-0.0600077	-0.115397	-0.0771072	-0.0822579	-0.0271124	-0.0094642	0.682953	0.154109	0.262237	-0.0422105	-0.0193019	0.00726063	-0.0457238	0.0261014	-0.0560775	-0.115397	-0.14238	-0.0822579	-0.0094642	-0.176765	-0.176765	-0.0461249	0.488596	0.0546159	0.286977	0.0623171
Disks large homolog 2 OS=Mus musculus GN=Dlg2 PE=1 SV=2 - [DLG2_MOUSE]	Q91XM9	-0.107217	0.0384552	-0.03681	0.0188274	0.00405818	0.0964955	0.00549978	0.0773797	0.0403542	-0.0382526	-0.00949765	-0.0930486	0.0339115	0.303796	-0.107217	0.0228123	-0.03681	-0.0732065	0.00405818	0.0365846	0.00549978	0.011446	0.0403542	-0.00949765	-0.0269769	-0.0269769	0.0178946	0.491483	0.0506489	0.0715426	0.0428247
Microtubule-actin cross-linking factor 1 OS=Mus musculus GN=Macf1 PE=1 SV=2 - [MACF1_MOUSE]	Q9QXZ0	-0.0923787	-0.00481958	-0.0124012	-0.00563952	-0.0823914	0.0404931	0.045395	-0.000112584	-0.00179988	-0.0857993	-0.00958779	-0.256971	-0.0266142	0.370974	-0.0923787	0.0962258	-0.0124012	-0.0144381	-0.0823914	0.0753496	0.045395	0.137802	-0.00179988	-0.00958779	0.165273	0.165273	0.103196	0.380416	0.0523869	0.108423	0.0711184
SH3 and multiple ankyrin repeat domains protein 1 OS=Mus musculus GN=Shank1 PE=1 SV=1 - [SHAN1_MOUSE]|SH3 and multiple ankyrin repeat domains protein 1 OS=Mus musculus GN=Shank1 PE=2 SV=1 - [SHAN1_MOUSE]	D3YZU1	-0.0361118	0.0350373	0.00273483	-0.0547326	0.0169203	0.00764145	-0.0104802	0.00216687	0.0258555	-0.0341717	-0.00973551	0.0981885	0.0108245	0.415185	-0.0361118	0.00958937	0.00273483	0.00321675	0.0169203	0.0157044	-0.0104802	-0.039328	0.0258555	-0.00973551	-0.0438123	-0.0438123	-0.00541601	0.497901	0.0221426	0.0540494	0.0269464
MCG18019 OS=Mus musculus GN=Vgf PE=2 SV=1 - [Q0VGU4_MOUSE]	Q0VGU4	0.178937	0.0237205	0.00365618	-0.0532528	0.0316005	0.0135285	-0.0203955	-0.0407945	0.0146355	-0.0120097	-0.00987801	0.629251	0.0603146	0.342385	0.178937	-0.143738	0.00365618	0.104467	0.0316005	-0.158918	-0.0203955	-0.164113	0.0146355	-0.00987801	-0.296646	-0.296646	-0.159592	0.488596	0.0737391	0.264196	0.130964
Solute carrier family 2, facilitated glucose transporter member 3 OS=Mus musculus GN=Slc2a3 PE=1 SV=1 - [GTR3_MOUSE]	P32037	-0.041355	-0.0872133	-0.0148827	0.0470111	0.00609701	0.0800843	0.0861105	0.0543755	0.151122	-0.0261941	-0.00994859	-0.41615	-0.0875382	0.262237	-0.041355	0.0203236	-0.0148827	-0.0336967	0.00609701	0.0236317	0.0861105	0.0720217	0.151122	-0.00994859	0.061738	0.061738	-0.00103337	0.522004	0.0736082	0.185935	0.0373105
Tripeptidyl-peptidase 2 OS=Mus musculus GN=Tpp2 PE=1 SV=3 - [TPP2_MOUSE]|Tripeptidyl-peptidase 2 OS=Mus musculus GN=Tpp2 PE=2 SV=3 - [TPP2_MOUSE]	Q64514	-0.13016	0.00609024	0.0179846	0.0224567	-0.0263403	0.0208497	-0.0516114	0.116616	0.0673272	0.0307148	-0.00996738	-0.222371	0.0178539	0.405879	-0.13016	-0.0123166	0.0179846	0.0571253	-0.0263403	0.0443104	-0.0516114	0.0274959	0.0673272	-0.00996738	0.0650106	0.0650106	0.0485297	0.488596	0.0668087	0.113893	0.0366535
Thioredoxin OS=Mus musculus GN=Txn PE=1 SV=3 - [THIO_MOUSE]	P10639	-0.0415037	0.055836	0.0432369	0.0339185	0.0122585	-0.029332	-0.083911	-0.0869573	-0.0714613	-0.00360588	-0.00999139	0.325437	0.0744447	0.262237	-0.0415037	-0.0229024	0.0432369	-0.0351414	0.0122585	-0.0163704	-0.083911	-0.00907909	-0.0714613	-0.00999139	-0.0913045	-0.0913045	0.00124133	0.591326	0.0493375	0.144277	0.0398678
Hyaluronan and proteoglycan link protein 1 OS=Mus musculus GN=Hapln1 PE=2 SV=1 - [HPLN1_MOUSE]	Q9QUP5	-0.0757899	0.0726485	0.00972496	0.0162398	-0.0325378	-0.017253	-0.02184	0.0380967	-0.00751864	0.0513634	-0.00999334	-0.137012	0.0270063	0.337667	-0.0757899	-0.00371643	0.00972496	-0.000528948	-0.0325378	0.0312128	-0.02184	-0.0182178	-0.00751864	-0.00999334	-0.0151479	-0.0151479	0.0419711	0.488596	0.0295258	0.0756366	0.0526373
Isocitrate dehydrogenase [NAD] subunit gamma 1, mitochondrial OS=Mus musculus GN=Idh3g PE=1 SV=1 - [IDHG1_MOUSE]	P70404	0.0441027	0.00493103	-0.0460812	-0.0252061	-0.0367021	0.0136233	0.0197981	-0.0224501	-0.0537339	0.0286804	-0.010046	0.121513	0.0339591	0.299533	0.0441027	0.00880753	-0.0460812	0.0486717	-0.0367021	-0.0121468	0.0197981	0.00717433	-0.0537339	-0.010046	-0.118866	-0.118866	0.00737211	0.522004	0.0391329	0.0538395	0.0588363
Trifunctional enzyme subunit alpha, mitochondrial OS=Mus musculus GN=Hadha PE=1 SV=1 - [ECHA_MOUSE]	Q8BMS1	-0.116387	-0.000914011	0.00966207	0.104689	-0.0950368	-0.0561113	0.00653884	-0.0137551	0.0105089	0.0276881	-0.0100786	-0.293907	-0.00625285	0.453482	-0.116387	-0.0385486	0.00966207	0.144956	-0.0950368	0.0476907	0.00653884	0.115476	0.0105089	-0.0100786	0.169757	0.169757	0.103649	0.438405	0.0576231	0.135979	0.0856407
NADH-ubiquinone oxidoreductase 75 kDa subunit, mitochondrial OS=Mus musculus GN=Ndufs1 PE=1 SV=2 - [NDUS1_MOUSE]	Q91VD9	-0.0701271	0.0155199	-0.00585961	0.0380001	-0.00854769	-0.00574251	0.0490319	0.0507938	0.0221299	-0.0244685	-0.0101121	-0.337049	-0.0399103	0.307632	-0.0701271	0.0211867	-0.00585961	-0.0020346	-0.00854769	0.0176048	0.0490319	0.101332	0.0221299	-0.0101121	0.089915	0.089915	0.0516526	0.488596	0.0398231	0.146271	0.0420851
Voltage-gated potassium channel subunit beta-2 OS=Mus musculus GN=Kcnab2 PE=2 SV=1 - [KCAB2_MOUSE]	P62482	-0.0143868	-0.0877132	0.105415	-0.0358434	0.0873968	-0.109395	-0.0628537	0.0210745	-0.00428322	0.0382317	-0.010421	-0.0968779	-0.0618983	0.269232	-0.0143868	0.0435038	0.105415	-0.0746771	0.0873968	0.0857003	-0.0628537	0.103323	-0.00428322	-0.010421	0.0362351	0.0362351	0.011465	0.996703	0.0653288	0.0633081	0.0672338
Protein-tyrosine kinase 2-beta OS=Mus musculus GN=Ptk2b PE=1 SV=2 - [FAK2_MOUSE]	Q9QVP9	-0.0407174	-0.0464021	0.0181424	0.017555	-0.00550191	0.0065687	0.0326102	0.0492602	-0.0150542	0.0421734	-0.0104262	-0.279751	-0.0316081	0.333383	-0.0407174	0.0354054	0.0181424	-0.046532	-0.00550191	0.0614819	0.0326102	0.132255	-0.0150542	-0.0104262	0.0275058	0.0275058	0.0420815	0.488596	0.0258571	0.124562	0.058259
Epsin 2 (Fragment) OS=Mus musculus GN=Epn2 PE=2 SV=1 - [Q5NCM3_MOUSE]	Q5NCM3	-0.221535	0.15793	-0.126963	0.168992	0.000208898	-0.000267399	-0.0424061	0.0100256	0.00169052	0.0422266	-0.0104675	0.186666	0.160841	0.262237	-0.221535	-0.0514885	-0.126963	-0.0182287	0.000208898	0.0913524	-0.0424061	-0.0202959	0.00169052	-0.0104675	-0.171516	-0.171516	0.0388954	0.488596	0.0900131	0.0859254	0.0855296
Leucine-rich repeat-containing protein 16C OS=Mus musculus GN=Rltpr PE=2 SV=2 - [LR16C_MOUSE]	Q3V3V9	-0.0591481	0.0636436	0.0432611	0.0421987	-0.0516967	0.0144135	-0.0409051	0.0373248	-0.014377	0.0280054	-0.0105772	0.339564	0.109765	0.262237	-0.0591481	0.0421638	0.0432611	-0.0312576	-0.0516967	-0.0635784	-0.0409051	-0.131248	-0.014377	-0.0105772	-0.211964	-0.211964	-0.0430439	0.491483	0.037594	0.124544	0.0931633
T-complex protein 1 subunit eta OS=Mus musculus GN=Cct7 PE=1 SV=1 - [TCPH_MOUSE]	P80313	-0.0225121	0.0524622	0.0181854	0.00266877	0.0382071	0.0201711	0.0502348	0.0256448	-0.00654475	-0.0268945	-0.0108406	-0.170683	-0.0272267	0.325606	-0.0225121	-0.0583645	0.0181854	-0.0552086	0.0382071	0.00439071	0.0502348	0.0714388	-0.00654475	-0.0108406	0.0450303	0.0450303	-0.0061382	0.518468	0.0291171	0.0801544	0.0528532
Adenylosuccinate synthetase isozyme 2 OS=Mus musculus GN=Adss PE=1 SV=2 - [PURA2_MOUSE]	P46664	-0.185327	0.0209906	0.0598789	0.0570122	-0.0119478	0.0141701	-0.0909731	0.0424038	-0.0615039	-0.122468	-0.0108737	0.161764	0.0791031	0.262237	-0.185327	0.0681864	0.0598789	-0.0278553	-0.0119478	0.00489169	-0.0909731	0.00819679	-0.0615039	-0.0108737	0.068869	0.068869	0.0712701	0.488596	0.0838768	0.0914519	0.0389809
Synapsin-2 OS=Mus musculus GN=Syn2 PE=1 SV=2 - [SYN2_MOUSE]	Q64332	0.0334225	0.0352825	-0.0205941	0.0318684	0.0128462	-0.0264943	0.0287684	-0.0292143	-0.01183	0.0154943	-0.0110938	0.1471	0.023753	0.348757	0.0334225	0.0003492	-0.0205941	-0.0539891	0.0128462	-0.0126914	0.0287684	-0.0293571	-0.01183	-0.0110938	-0.138861	-0.138861	-0.0395126	0.488596	0.0229402	0.0642594	0.0583413
Calbindin OS=Mus musculus GN=Calb1 PE=1 SV=2 - [CALB1_MOUSE]	P12658	-0.070858	0.0532137	-0.0156717	0.130382	0.0708735	-0.0243875	0.159461	0.123518	0.0279208	-0.0197963	-0.0114124	-0.0480416	0.00909583	0.441557	-0.070858	0.0307552	-0.0156717	-0.118745	0.0708735	-0.0555623	0.159461	-0.0802508	0.0279208	-0.0114124	-0.215448	-0.215448	-0.0892526	0.488596	0.0804286	0.0783407	0.101618
Creatine kinase U-type, mitochondrial OS=Mus musculus GN=Ckmt1 PE=1 SV=1 - [KCRU_MOUSE]	P30275	-0.0594304	0.0471428	-0.0188319	-0.00768457	0.00839287	-0.0183936	0.0281408	0.00973372	0.0424449	0.0139211	-0.0117996	-0.0161808	0.00660365	0.438877	-0.0594304	0.0490003	-0.0188319	-0.0192014	0.00839287	0.0190059	0.0281408	0.0305401	0.0424449	-0.0117996	-0.0878552	-0.0878552	-0.00106199	0.526997	0.036522	0.0246351	0.0486033
Homer protein homolog 1 OS=Mus musculus GN=Homer1 PE=1 SV=2 - [HOME1_MOUSE]	Q9Z2Y3	-0.0214956	0.0198764	-0.0318576	-0.0229304	-0.00589789	0.0152023	-0.098847	-0.068559	-0.073914	-0.02697	-0.012002	0.405538	0.0943619	0.262237	-0.0214956	0.0218115	-0.0318576	-0.0723113	-0.00589789	0.0976026	-0.098847	-0.049702	-0.073914	-0.012002	-0.080873	-0.080873	0.0276451	0.488596	0.0373256	0.175353	0.0681943
Alpha-internexin OS=Mus musculus GN=Ina PE=1 SV=3 - [AINX_MOUSE]	P46660	-0.00917613	-0.0185173	0.0905171	-0.0643003	0.0194659	-0.0577785	-0.229975	-0.118858	-0.132989	0.00831831	-0.0120679	0.534043	0.0928554	0.269232	-0.00917613	0.00906579	0.0905171	0.0525764	0.0194659	-0.0218529	-0.229975	-0.0403221	-0.132989	-0.0120679	0.0579523	0.0579523	0.0442571	0.492975	0.115623	0.242435	0.0503294
Cyclin-dependent kinase-like 5 OS=Mus musculus GN=Cdkl5 PE=2 SV=1 - [CDKL5_MOUSE]	Q3UTQ8	0.535317	-0.085472	-0.079973	-0.0343953	0.130608	-0.109876	-0.0172513	-0.0803236	-0.0886491	-0.00739763	-0.0123778	0.107434	-0.112951	0.285395	0.535317	-0.162463	-0.079973	-0.0428564	0.130608	-0.150889	-0.0172513	-0.048361	-0.0886491	-0.0123778	0.163071	0.163071	-0.120886	0.657454	0.237434	0.0790669	0.117581
Spectrin alpha chain, non-erythrocytic 1 OS=Mus musculus GN=Sptan1 PE=1 SV=4 - [SPTN1_MOUSE]	P16546	-0.0463227	0.0712819	0.0293417	-0.0121867	-0.0156495	0.00455589	-0.00430952	-0.00931259	-0.00576899	-0.00738977	-0.0124755	0.0855504	0.0312806	0.299533	-0.0463227	-0.00402689	0.0293417	-0.0440944	-0.0156495	0.0171007	-0.00430952	-0.00421453	-0.00576899	-0.0124755	-0.0905568	-0.0905568	-0.00368834	0.522937	0.0242964	0.0442371	0.0486314
Myotubularin-related protein 5 OS=Mus musculus GN=Sbf1 PE=1 SV=2 - [MTMR5_MOUSE]	Q6ZPE2	0.191515	-0.128927	0.00218273	-0.0137804	-0.0505136	-0.0486263	-0.0220226	0.0546744	-0.0519574	-0.034403	-0.0124893	-0.177764	-0.0675901	0.274574	0.191515	-0.00740712	0.00218273	0.0193068	-0.0505136	0.0362505	-0.0220226	0.0357193	-0.0519574	-0.0124893	0.187945	0.187945	0.039233	0.491483	0.0916937	0.0832701	0.0700448
tRNA-splicing ligase RtcB homolog OS=Mus musculus GN=Rtcb PE=2 SV=1 - [RTCB_MOUSE]	Q99LF4	-0.100031	0.0846539	0.037198	-0.0193696	-0.00687427	-0.00526334	-0.0163911	-0.00247859	-0.0100811	0.10261	-0.0125605	-0.259785	0.00151797	0.475968	-0.100031	-0.00727926	0.037198	-0.0244696	-0.00687427	0.0414356	-0.0163911	0.0429064	-0.0100811	-0.0125605	0.0695314	0.0695314	0.0528522	0.488596	0.0447092	0.129567	0.0430034
C-Jun-amino-terminal kinase-interacting protein 4 OS=Mus musculus GN=Spag9 PE=1 SV=2 - [JIP4_MOUSE]	Q58A65	-0.0708326	0.0603915	0.0301984	-0.149263	-0.0661924	0.0248697	0.0173282	-0.00183011	0.0192859	0.00762956	-0.0125665	-0.0911589	-0.0110971	0.429071	-0.0708326	0.11098	0.0301984	-0.00560364	-0.0661924	0.0654524	0.0173282	0.00501682	0.0192859	-0.0125665	0.0350012	0.0350012	0.0524867	0.488596	0.0447185	0.0789918	0.043253
WAS/WASL-interacting protein family member 2 OS=Mus musculus GN=Wipf2 PE=2 SV=1 - [WIPF2_MOUSE]	Q6PEV3	-0.112206	-0.0281631	0.0135271	0.000302726	0.0633506	-0.142333	-0.0767681	0.00178334	-0.033808	-0.0360971	-0.0125686	0.242589	0.0327591	0.351074	-0.112206	0.0646118	0.0135271	0.111917	0.0633506	0.0289931	-0.0767681	-0.082212	-0.033808	-0.0125686	-0.049148	-0.049148	0.0464774	0.488596	0.0629208	0.127252	0.0727138
Neurofilament heavy polypeptide OS=Mus musculus GN=Nefh PE=1 SV=3 - [NFH_MOUSE]	P19246	-0.0673183	0.0660017	0.0833762	-0.0477585	0.0280051	-0.0499565	-0.128508	-0.0606166	-0.0586546	0.00962526	-0.0126621	0.315653	0.064785	0.269232	-0.0673183	-0.062586	0.0833762	0.0632036	0.0280051	-0.0129674	-0.128508	-0.0302325	-0.0586546	-0.0126621	0.0133888	0.0133888	0.0130958	0.522004	0.0752848	0.14387	0.0457897
Serine/threonine-protein kinase WNK2 OS=Mus musculus GN=Wnk2 PE=1 SV=2 - [WNK2_MOUSE]	Q3UH66	-0.19477	-0.00772373	-0.0570502	-0.0597945	0.129717	0.0296138	0.00451036	0.00729712	0.0624875	0.044672	-0.0127158	0.0719835	0.0256449	0.383883	-0.19477	-0.0220586	-0.0570502	0.133868	0.129717	0.048198	0.00451036	-0.0962474	0.0624875	-0.0127158	-0.168414	-0.168414	0.00826568	0.996703	0.110758	0.0458441	0.114692
Thy-1 membrane glycoprotein OS=Mus musculus GN=Thy1 PE=1 SV=1 - [THY1_MOUSE]	P01831	-0.0241279	-0.0835698	-0.0323294	0.0490295	0.0212904	0.0430602	0.128325	0.0685325	-0.0515763	0.0192053	-0.012734	-0.472247	-0.067473	0.275814	-0.0241279	0.0515352	-0.0323294	-0.0583977	0.0212904	0.0335095	0.128325	0.16824	-0.0515763	-0.012734	0.170823	0.170823	0.0530488	0.488596	0.0651638	0.207732	0.0947993
Malate dehydrogenase, cytoplasmic OS=Mus musculus GN=Mdh1 PE=1 SV=3 - [MDHC_MOUSE]	P14152	0.011578	0.0591984	0.0346947	-0.0261984	0.0119019	-0.0439139	-0.0200903	-0.024262	-0.0298137	-0.0349746	-0.0128849	0.250926	0.0308983	0.333293	0.011578	-0.017208	0.0346947	-0.030439	0.0119019	0.000386378	-0.0200903	-0.0424079	-0.0298137	-0.0128849	-0.0853671	-0.0853671	-0.0285912	0.488596	0.0242255	0.11441	0.0320559
Inositol-trisphosphate 3-kinase A OS=Mus musculus GN=Itpka PE=2 SV=1 - [IP3KA_MOUSE]	Q8R071	-0.073972	-0.0032824	-0.0889442	0.0264852	0.0285394	0.0251497	-0.0360071	0.100733	-0.0537379	-0.000895445	-0.0129485	-0.15283	0.0387385	0.284871	-0.073972	0.0416898	-0.0889442	-0.00888724	0.0285394	0.0532217	-0.0360071	0.0472806	-0.0537379	-0.0129485	0.0740346	0.0740346	0.0797967	0.376918	0.042854	0.0834817	0.0276051
Heterogeneous nuclear ribonucleoprotein D-like OS=Mus musculus GN=Hnrpdl PE=1 SV=1 - [HNRDL_MOUSE]	Q9Z130	0.613399	-0.0368743	-0.06176	-0.0826425	-0.0102339	-0.202043	-0.113725	-0.0771893	-0.0405673	0.0160677	-0.0130023	0.704617	-0.00869592	0.470377	0.613399	-0.184895	-0.06176	0.205319	-0.0102339	-0.240269	-0.113725	-0.221153	-0.0405673	-0.0130023	-0.280327	-0.280327	-0.178359	0.580832	0.272617	0.326937	0.190502
Peptidyl-prolyl cis-trans isomerase D OS=Mus musculus GN=Ppid PE=1 SV=3 - [PPID_MOUSE]	Q9CR16	-0.0172869	0.03135	0.0458679	-0.0268545	0.0243643	-0.00268192	-0.0698794	-0.0203953	-0.0201304	0.00827776	-0.0130443	0.202519	0.0403874	0.286276	-0.0172869	0.00301918	0.0458679	-0.0970653	0.0243643	0.0392872	-0.0698794	-0.0107461	-0.0201304	-0.0130443	-0.070605	-0.070605	-0.015333	0.518468	0.0400908	0.0860837	0.0504877
DnaJ homolog subfamily A member 1 OS=Mus musculus GN=Dnaja1 PE=1 SV=1 - [DNJA1_MOUSE]	P63037	0.0114049	-0.0524502	-0.0313112	0.0253356	-0.0113224	0.0260326	-0.014685	-0.0768972	0.0406938	0.00177951	-0.0133396	0.0873109	0.00494513	0.450391	0.0114049	-0.0115857	-0.0313112	-0.036457	-0.0113224	0.0803532	-0.014685	-0.0622651	0.0406938	-0.0133396	0.0267628	0.0267628	0.0043346	0.546059	0.0254198	0.059312	0.0502337
SH3-containing GRB2-like protein 3-interacting protein 1 OS=Mus musculus GN=Sgip1 PE=1 SV=1 - [SGIP1_MOUSE]	Q8VD37	-0.0547989	0.0460046	0.0109413	-0.0163318	0.00725104	-0.00411264	-0.0402407	0.0293506	0.0271959	-0.0373489	-0.0138677	0.073701	0.025797	0.334282	-0.0547989	0.0127079	0.0109413	-0.00999261	0.00725104	0.00833118	-0.0402407	-0.0474112	0.0271959	-0.0138677	0.0644019	0.0644019	0.00596251	0.535063	0.0317931	0.0417137	0.0440668
LanC-like protein 1 OS=Mus musculus GN=Lancl1 PE=1 SV=1 - [LANC1_MOUSE]	O89112	0.0262378	-0.00398284	-0.0172961	-0.00867447	-0.0136523	-0.00507174	0.0854664	0.0520956	0.0435591	-0.0195901	-0.0139511	-0.285963	-0.0635918	0.262237	0.0262378	0.0290435	-0.0172961	-0.0182473	-0.0136523	0.0116434	0.0854664	0.136432	0.0435591	-0.0139511	0.0360526	0.0360526	0.00840986	0.522004	0.0413291	0.120609	0.0601296
Dynactin subunit 1 OS=Mus musculus GN=Dctn1 PE=1 SV=3 - [DCTN1_MOUSE]	O08788	-0.128591	0.0543705	0.0121819	0.0498096	-0.0402461	0.0400454	0.042186	-0.0136715	0.0305958	-0.00115851	-0.0140047	-0.0944442	0.0221383	0.37119	-0.128591	0.00969082	0.0121819	-0.0119126	-0.0402461	0.0146516	0.042186	0.0326248	0.0305958	-0.0140047	0.0318652	0.0318652	0.0268009	0.491483	0.0626403	0.0564715	0.0203278
Heterogeneous nuclear ribonucleoproteins C1/C2 OS=Mus musculus GN=Hnrnpc PE=1 SV=1 - [HNRPC_MOUSE]	Q9Z204	0.221022	0.145644	-0.0145589	-0.0314729	-0.00259257	-0.0990758	-0.122764	-0.185471	-0.135658	-0.00271633	-0.0142393	0.653264	0.0914938	0.284871	0.221022	-0.123648	-0.0145589	0.0481692	-0.00259257	-0.143487	-0.122764	-0.141904	-0.135658	-0.0142393	0.0151117	0.0151117	-0.057098	0.546059	0.128029	0.30158	0.0832627
MAGUK p55 subfamily member 6 OS=Mus musculus GN=Mpp6 PE=1 SV=1 - [MPP6_MOUSE]	Q9JLB0	-0.0616293	-0.00335246	0.00819771	0.00593813	-0.0348107	0.00365178	-0.0490601	-0.00686151	-0.0202002	-0.0178619	-0.0143346	0.0836414	0.0394988	0.274447	-0.0616293	0.0173421	0.00819771	-0.0274015	-0.0348107	0.0920642	-0.0490601	-0.0552571	-0.0202002	-0.0143346	0.0828446	0.0828446	0.0464198	0.488596	0.0252041	0.0366451	0.0592547
Oxidation resistance protein 1 OS=Mus musculus GN=Oxr1 PE=1 SV=3 - [OXR1_MOUSE]	Q4KMM3	-0.0271364	0.0969608	0.0286147	-0.019188	0.0280707	0.000682108	-0.0153247	0.0163763	0.00509336	0.00236152	-0.0143596	0.0423597	0.0224324	0.346964	-0.0271364	-0.0268122	0.0286147	-0.0748383	0.0280707	-0.0063534	-0.0153247	-0.0022029	0.00509336	-0.0143596	-0.0649997	-0.0649997	-0.0249114	0.488596	0.0236898	0.0414544	0.0401287
Serine/threonine-protein kinase DCLK2 OS=Mus musculus GN=Dclk2 PE=1 SV=1 - [DCLK2_MOUSE]	Q6PGN3	-0.0871318	-0.00726614	0.0460528	0.0341324	0.0127215	0.0310929	0.00653104	0.055535	0.0262576	0.0281283	-0.0144122	-0.239619	-0.0146693	0.413431	-0.0871318	0.0225498	0.0460528	-0.0616929	0.0127215	0.00954127	0.00653104	0.0804604	0.0262576	-0.0144122	0.0371476	0.0371476	0.0196598	0.529944	0.0464712	0.111245	0.0462926
Prolow-density lipoprotein receptor-related protein 1 OS=Mus musculus GN=Lrp1 PE=1 SV=1 - [LRP1_MOUSE]	Q91ZX7	-0.110497	-0.0192537	0.0172285	-0.011962	0.0262041	0.0913058	0.0419956	-0.0378191	0.0128145	-0.029053	-0.0144712	-0.0743503	-0.00906779	0.428261	-0.110497	0.0188017	0.0172285	-0.0390715	0.0262041	0.0272442	0.0419956	0.0247073	0.0128145	-0.0144712	0.0507383	0.0507383	0.0224306	0.497901	0.0551567	0.0557777	0.0300511
Calcium/calmodulin-dependent protein kinase type II subunit alpha OS=Mus musculus GN=Camk2a PE=1 SV=2 - [KCC2A_MOUSE]	P11798	0.00481039	-0.0376392	-0.00879935	-0.00179105	0.00514899	0.0543099	0.0815717	0.0422046	0.0214305	-0.0346382	-0.0147357	-0.390499	-0.0762466	0.262237	0.00481039	0.0320102	-0.00879935	-0.0759455	0.00514899	0.0278956	0.0815717	0.110886	0.0214305	-0.0147357	0.128744	0.128744	0.0315333	0.491483	0.0349988	0.165688	0.0728442
ATP synthase subunit gamma, mitochondrial OS=Mus musculus GN=Atp5c1 PE=1 SV=1 - [ATPG_MOUSE]	Q91VR2	-0.0705489	0.0918888	0.0181156	0.0390737	0.0226286	-0.0465823	-0.104211	-0.0405298	-0.0511808	0.0123899	-0.0149305	0.580342	0.139451	0.262237	-0.0705489	-0.0442329	0.0181156	-0.0339829	0.0226286	0.0236403	-0.104211	-0.133009	-0.0511808	-0.0149305	-0.198966	-0.198966	-0.039388	0.488596	0.0506844	0.237989	0.0796125
Eukaryotic initiation factor 4A-III OS=Mus musculus GN=Eif4a3 PE=2 SV=3 - [IF4A3_MOUSE]	Q91VC3	0.0202962	0.0481369	0.015517	0.00996905	0.0192658	-0.0608246	-0.0870684	-0.0445893	-0.0701108	-0.0302065	-0.015146	0.0780044	0.0196227	0.384864	0.0202962	0.0005376	0.015517	-0.0570685	0.0192658	0.00417049	-0.0870684	0.0815553	-0.0701108	-0.015146	0.160484	0.160484	0.0390004	0.527345	0.0478719	0.0549572	0.0880073
Carbonyl reductase [NADPH] 1 OS=Mus musculus GN=Cbr1 PE=1 SV=3 - [CBR1_MOUSE]	P48758	-0.162658	0.0294848	0.0483767	0.0278273	0.0451772	0.047774	-0.00856311	-0.0726512	-0.0132401	-0.00161455	-0.0152835	0.162503	0.049919	0.276145	-0.162658	0.0115676	0.0483767	0.00606721	0.0451772	-0.0536169	-0.00856311	0.0104715	-0.0132401	-0.0152835	-0.0171912	-0.0171912	0.00317635	0.615661	0.0767355	0.0766617	0.0288421
Guanine nucleotide-binding protein G(z) subunit alpha OS=Mus musculus GN=Gnaz PE=2 SV=4 - [GNAZ_MOUSE]	O70443	-0.0434344	-0.120242	-0.0501368	0.0894901	-0.0633869	0.117724	0.199836	0.0932222	0.109845	-0.02169	-0.0153589	-0.418473	-0.066222	0.284871	-0.0434344	0.0313288	-0.0501368	0.00488956	-0.0633869	0.0337673	0.199836	0.115725	0.109845	-0.0153589	-0.0319769	-0.0319769	-0.0024598	0.625042	0.107247	0.204618	0.0548161
ATP synthase F(0) complex subunit B1, mitochondrial OS=Mus musculus GN=Atp5f1 PE=1 SV=1 - [AT5F1_MOUSE]|ATP synthase subunit b, mitochondrial OS=Mus musculus GN=Atp5f1 PE=1 SV=1 - [AT5F1_MOUSE]	Q9CQQ7	-0.0370592	0.0105032	-0.00438644	0.0157902	-0.00473179	0.00606888	0.0261966	0.000533053	0.0428861	0.0636844	-0.0154358	-0.179476	-0.015061	0.394111	-0.0370592	0.0346831	-0.00438644	-0.0153112	-0.00473179	-0.00555674	0.0261966	0.0154031	0.0428861	-0.0154358	0.0439575	0.0439575	0.0113262	0.518468	0.0288772	0.0842839	0.0232147
Tubulin-folding cofactor B OS=Mus musculus GN=Tbcb PE=1 SV=2 - [TBCB_MOUSE]	Q9D1E6	-0.143881	-0.0839428	0.102867	0.0430665	0.0136821	-0.100194	-0.0984393	-0.00783449	-0.0332035	-0.0349895	-0.0154518	0.205759	0.0327152	0.344561	-0.143881	-0.0130819	0.102867	0.00529703	0.0136821	0.176187	-0.0984393	-0.0044628	-0.0332035	-0.0154518	-0.0540712	-0.0540712	0.0544981	0.488596	0.0865231	0.111788	0.08016
Coiled-coil-helix-coiled-coil-helix domain-containing protein 6, mitochondrial OS=Mus musculus GN=Chchd6 PE=2 SV=2 - [CHCH6_MOUSE]	Q91VN4	0.0979862	0.0108112	-0.0269131	0.0151194	0.044206	-0.0102977	-0.043139	-0.0398827	-0.0152683	-0.0425808	-0.0155348	0.415198	0.0511717	0.307181	0.0979862	-0.0270292	-0.0269131	-0.0153769	0.044206	-0.0885059	-0.043139	-0.0450402	-0.0152683	-0.0155348	-0.013863	-0.013863	-0.0718402	0.488596	0.0535358	0.176645	0.0716451
ProSAAS OS=Mus musculus GN=Pcsk1n PE=1 SV=2 - [PCSK1_MOUSE]	Q9QXV0	-0.106575	0.0676865	0.00385979	0.019447	-0.016396	-0.0840947	0.00872109	-0.0624936	-0.0454101	-0.0568917	-0.0156442	0.501685	0.0927971	0.269232	-0.106575	-0.0536906	0.00385979	0.162287	-0.016396	0.00747602	0.00872109	-0.143272	-0.0454101	-0.0156442	-0.141737	-0.141737	-0.00707508	0.600714	0.0427221	0.221862	0.113391
Electron transfer flavoprotein-ubiquinone oxidoreductase, mitochondrial OS=Mus musculus GN=Etfdh PE=1 SV=1 - [ETFD_MOUSE]	Q921G7	-0.0628565	0.00600734	-0.012092	0.0398941	-0.0101112	0.0180029	0.00197883	0.0626981	0.076815	-0.0428371	-0.0156617	-0.276926	-0.0285388	0.350475	-0.0628565	-0.00918329	-0.012092	0.0187272	-0.0101112	0.0116114	0.00197883	0.0640056	0.076815	-0.0156617	0.0814058	0.0814058	0.0395026	0.488596	0.0453189	0.12505	0.0344596
Hepatoma-derived growth factor OS=Mus musculus GN=Hdgf PE=1 SV=2 - [HDGF_MOUSE]	P51859	0.244526	0.0604857	0.0424163	0.0219412	0.00556414	-0.132039	-0.0944276	-0.0991979	-0.0456124	-0.0965386	-0.0159192	0.78353	0.0669392	0.348485	0.244526	-0.0837945	0.0424163	0.0213559	0.00556414	-0.180456	-0.0944276	-0.218518	-0.0456124	-0.0159192	-0.128694	-0.128694	-0.135213	0.36582	0.118124	0.348247	0.0844258
Peptidyl-prolyl cis-trans isomerase FKBP3 OS=Mus musculus GN=Fkbp3 PE=1 SV=2 - [FKBP3_MOUSE]	Q62446	-0.0740941	0.112656	-0.0673382	0.0537874	0.0729307	-0.0235082	-0.108957	-0.187274	-0.018642	0.121293	-0.0161555	0.576849	0.144343	0.262237	-0.0740941	-0.0269314	-0.0673382	0.00840329	0.0729307	-0.055905	-0.108957	-0.0812129	-0.018642	-0.0161555	-0.170828	-0.170828	-0.0382152	0.503075	0.063741	0.255903	0.0639482
Rho GDP-dissociation inhibitor 1 OS=Mus musculus GN=Arhgdia PE=1 SV=3 - [GDIR1_MOUSE]	Q99PT1	-0.089596	0.0565367	0.000309871	-0.0249045	-0.00736416	0.0134342	-0.00610095	-0.10321	0.00128667	-0.0151888	-0.0161961	0.129539	0.0289778	0.333924	-0.089596	0.0287234	0.000309871	-0.0405274	-0.00736416	0.0633879	-0.00610095	-0.0083378	0.00128667	-0.0161961	0.0306803	0.0306803	0.0298525	0.488596	0.0348586	0.07891	0.0374765
Septin-6 OS=Mus musculus GN=Sept6 PE=1 SV=4 - [SEPT6_MOUSE]	Q9R1T4	-0.0740477	0.0824701	-0.00232613	0.0134921	-0.0570556	0.0197206	0.0447669	0.0192922	0.0518221	-0.0420265	-0.0163429	-0.0956764	0.00840924	0.436279	-0.0740477	-0.0672491	-0.00232613	0.0226697	-0.0570556	0.0623261	0.0447669	-0.0447396	0.0518221	-0.0163429	0.0106514	0.0106514	0.0181824	0.522004	0.0514375	0.0610957	0.0560989
Ubiquitin-associated protein 2-like OS=Mus musculus GN=Ubap2l PE=1 SV=1 - [UBP2L_MOUSE]	Q80X50	-0.0701031	-0.0338583	0.0501313	0.0372905	-0.102288	-0.0347675	-0.0951432	-0.104061	-0.139003	-0.0164942	-0.0164962	0.411911	0.105487	0.262237	-0.0701031	0.0531095	0.0501313	-0.0367193	-0.102288	0.137205	-0.0951432	-0.0349301	-0.139003	-0.0164962	0.0464779	0.0464779	0.080964	0.488596	0.0683529	0.186144	0.0734604
Protein disulfide-isomerase A3 OS=Mus musculus GN=Pdia3 PE=1 SV=2 - [PDIA3_MOUSE]	P27773	-0.0591787	0.0490924	0.0241621	-0.0270696	0.0251495	0.00887213	-0.0624835	-0.0515634	-0.019374	-0.0274804	-0.0165527	0.214169	0.0457162	0.274574	-0.0591787	-0.0148491	0.0241621	-0.0392209	0.0251495	0.0330423	-0.0624835	-0.0797197	-0.019374	-0.0165527	0.0653974	0.0653974	0.00842247	0.522004	0.0382569	0.0978876	0.0518234
Eukaryotic translation initiation factor 4B OS=Mus musculus GN=Eif4b PE=1 SV=1 - [IF4B_MOUSE]	Q8BGD9	0.167361	0.0502201	-0.0741882	-0.00504806	0.0338438	-0.0471253	-0.0608997	-0.0539584	-0.0331493	0.0355449	-0.016745	0.673769	0.106197	0.274574	0.167361	-0.118847	-0.0741882	0.0751823	0.0338438	-0.0813983	-0.0608997	-0.146669	-0.0331493	-0.016745	-0.362365	-0.362365	-0.114308	0.48892	0.0891101	0.279911	0.145432
Paralemmin-2 OS=Mus musculus GN=Palm2 PE=1 SV=1 - [PALM2_MOUSE]	Q8BR92	0.00892495	0.0274296	-0.0658221	-0.0258192	0.0739082	0.0505983	-0.0277131	-0.00801142	-0.0456498	-0.0346315	-0.0168593	0.194347	0.0461873	0.269232	0.00892495	-0.0253387	-0.0658221	-0.0292869	0.0739082	-0.0145941	-0.0277131	-0.0103791	-0.0456498	-0.0168593	-0.0366801	-0.0366801	-0.00958177	0.522004	0.049229	0.0849511	0.0102643
Uncharacterized membrane protein C1orf95 homolog OS=Mus musculus PE=2 SV=1 - [CA095_MOUSE]	Q0VBF8	-0.0711237	-0.0859287	-0.00276913	0.0483184	-0.00232577	0.0362142	0.00239425	0.0094055	0.0277338	0.00771401	-0.0168683	-0.0483638	0.00505307	0.447727	-0.0711237	0.036865	-0.00276913	0.0148382	-0.00232577	0.0259115	0.00239425	0.0489408	0.0277338	-0.0168683	0.0237484	0.0237484	0.0264263	0.491483	0.0330771	0.0516514	0.0365491
Tubulin beta-4A chain OS=Mus musculus GN=Tubb4a PE=1 SV=3 - [TBB4A_MOUSE]	Q9D6F9	-0.0500854	-0.032081	0.0318561	-0.0070519	-0.029326	-0.00322076	0.0109977	0.0113751	-0.131932	-0.0134418	-0.0168783	0.00277185	0.0239532	0.3599	-0.0500854	0.0913297	0.0318561	-0.0861754	-0.029326	0.0847546	0.0109977	0.062634	-0.131932	-0.0168783	0.166694	0.166694	0.0687307	0.488596	0.0573906	0.0149529	0.104476
26S proteasome non-ATPase regulatory subunit 1 OS=Mus musculus GN=Psmd1 PE=1 SV=1 - [PSMD1_MOUSE]	Q3TXS7	-0.103601	0.066044	-0.000296243	0.0339511	-0.0160336	0.0430942	0.0696658	0.0229648	0.0256452	0.0207295	-0.0170476	-0.176892	0.00859325	0.438439	-0.103601	0.0217919	-0.000296243	-0.0057585	-0.0160336	-0.0391913	0.0696658	0.0379286	0.0256452	-0.0170476	0.047253	0.047253	0.0122407	0.527895	0.0574503	0.0889979	0.0359501
Protein transport protein Sec23A OS=Mus musculus GN=Sec23a PE=1 SV=2 - [SC23A_MOUSE]	Q01405	0.0730345	0.0700452	0.0303407	0.000340562	-0.0173753	-0.0547776	0.0721641	0.0144504	0.0363491	0.0248573	-0.0171968	-0.299801	-0.0703669	0.262237	0.0730345	-0.0221174	0.0303407	0.0170316	-0.0173753	-0.0965222	0.0721641	-0.00579093	0.0363491	-0.0171968	0.215412	0.215412	-0.0182912	0.522004	0.0403509	0.133131	0.107151
Growth arrest-specific protein 7 OS=Mus musculus GN=Gas7 PE=1 SV=1 - [GAS7_MOUSE]	Q60780	-0.13717	0.107087	-0.11067	-0.0274544	0.0368342	-0.0178406	-0.140549	-0.0932381	0.00938649	0.027135	-0.0173335	0.427512	0.13045	0.262237	-0.13717	0.103418	-0.11067	-0.0055149	0.0368342	0.0513101	-0.140549	-0.0874377	0.00938649	-0.0173335	0.0456143	0.0456143	0.0493002	0.535258	0.0787685	0.187022	0.101666
182 kDa tankyrase-1-binding protein OS=Mus musculus GN=Tnks1bp1 PE=1 SV=2 - [TB182_MOUSE]	P58871	-0.0039222	-0.0354059	0.0164852	0.046143	0.00478782	-0.0257095	-0.00886194	-0.0623766	0.0342399	-0.0287365	-0.0175489	0.159501	0.00470592	0.453482	-0.0039222	0.033483	0.0164852	-0.0520538	0.00478782	0.0161924	-0.00886194	-0.04751	0.0342399	-0.0175489	-0.0613632	-0.0613632	-0.0172958	0.488596	0.018779	0.0821284	0.045061
Secretogranin-1 OS=Mus musculus GN=Chgb PE=1 SV=2 - [SCG1_MOUSE]	P16014	0.115843	0.00692466	-0.0372894	-0.0103924	0.0116542	0.0142497	-0.100658	0.0362697	-0.0553462	0.0452896	-0.0176185	0.701166	0.146154	0.262237	0.115843	-0.0344517	-0.0372894	-0.00517118	0.0116542	-0.0613665	-0.100658	-0.11875	-0.0553462	-0.0176185	-0.394265	-0.394265	-0.104446	0.488596	0.0738808	0.279434	0.141224
PH and SEC7 domain-containing protein 3 OS=Mus musculus GN=Psd3 PE=1 SV=2 - [PSD3_MOUSE]	Q2PFD7	-0.0509949	0.0643639	-0.0236492	-0.0121662	0.0294309	0.0720377	-0.0589065	-0.0571708	0.018395	0.0170186	-0.0178224	0.350046	0.0896127	0.262237	-0.0509949	0.0437742	-0.0236492	-0.0834919	0.0294309	-0.0393045	-0.0589065	-0.0505738	0.018395	-0.0178224	-0.141836	-0.141836	-0.0378392	0.488596	0.0356789	0.144332	0.0606494
Protein shisa-6 homolog OS=Mus musculus GN=Shisa6 PE=1 SV=1 - [SHSA6_MOUSE]	Q3UH99	0.0163368	0.0388313	-0.0227726	-0.0119042	0.0576199	-0.0209154	-0.058235	0.193867	-0.0193861	0.035915	-0.0179443	-0.12069	0.0265808	0.370387	0.0163368	-0.00563359	-0.0227726	-0.041327	0.0576199	-0.0102352	-0.058235	0.0650761	-0.0193861	-0.0179443	-0.140067	-0.140067	-0.00439019	0.620601	0.0396646	0.103266	0.0756868
V-type proton ATPase subunit B, brain isoform OS=Mus musculus GN=Atp6v1b2 PE=1 SV=1 - [VATB2_MOUSE]	P62814	-0.0481521	0.0640886	0.0041414	-0.019076	-0.0123063	0.0230805	0.0108043	0.00780876	0.0283936	-0.0295238	-0.0180189	0.060507	0.0236705	0.335724	-0.0481521	-0.0128546	0.0041414	0.00477222	-0.0123063	-0.00369376	0.0108043	0.0134471	0.0283936	-0.0180189	-0.0944886	-0.0944886	-0.00610154	0.518468	0.0265671	0.0392266	0.042182
Ribonuclease UK114 OS=Mus musculus GN=Hrsp12 PE=1 SV=3 - [UK114_MOUSE]	P52760	-0.102395	0.000446	-0.0212936	0.100416	-0.0223072	-0.0559186	-0.0147042	-0.0398399	-0.112276	0.0886059	-0.0181274	0.103445	0.0813762	0.262237	-0.102395	-0.0328713	-0.0212936	0.0704342	-0.0223072	0.0634889	-0.0147042	-0.0334105	-0.112276	-0.0181274	0.0719219	0.0719219	0.0641751	0.488596	0.0457446	0.0733093	0.0582599
mRNA cap guanine-N7 methyltransferase OS=Mus musculus GN=Rnmt PE=1 SV=1 - [MCES_MOUSE]	Q9D0L8	-0.0751097	0.0250823	-0.106227	0.0863211	0.0676626	-0.0511116	0.0599833	-0.023745	0.0583272	-0.0291106	-0.0181303	-0.148103	-0.0211956	0.392565	-0.0751097	0.0787501	-0.106227	-0.0148364	0.0676626	-0.0105319	0.0599833	0.0824168	0.0583272	-0.0181303	-0.00864674	-0.00864674	0.0279424	0.518468	0.0758975	0.0784103	0.0450965
Isocitrate dehydrogenase [NAD] subunit alpha, mitochondrial OS=Mus musculus GN=Idh3a PE=1 SV=1 - [IDH3A_MOUSE]	Q9D6R2	-0.0548552	0.0739762	0.0121206	-0.00440387	-0.0474388	0.00940217	0.0315022	0.0453609	0.0156932	-0.0103203	-0.0181465	-0.0587145	0.0194042	0.359491	-0.0548552	-0.00354186	0.0121206	0.00813949	-0.0474388	0.0066013	0.0315022	0.0191201	0.0156932	-0.0181465	-0.0490731	-0.0490731	0.0111581	0.491946	0.0356418	0.0462214	0.0264369
Dynactin subunit 2 OS=Mus musculus GN=Dctn2 PE=1 SV=3 - [DCTN2_MOUSE]	Q99KJ8	-0.029145	0.0704931	-0.0485161	0.0113671	0.0412271	-0.0447051	-0.201538	-0.0512759	-0.0891419	-0.0417194	-0.0184593	0.469532	0.126544	0.262237	-0.029145	0.0460924	-0.0485161	-0.0407861	0.0412271	-0.00602763	-0.201538	-0.0862035	-0.0891419	-0.0184593	0.0127845	0.0127845	0.0462425	0.488596	0.0823457	0.201694	0.0462206
Actin-related protein 3B OS=Mus musculus GN=Actr3b PE=2 SV=1 - [ARP3B_MOUSE]	Q641P0	-0.159087	0.0789646	-0.0535819	-0.0135819	0.0300901	0.037026	-0.025142	0.0565404	-0.0119452	0.0372825	-0.0185719	-0.346056	0.0147354	0.433212	-0.159087	0.142821	-0.0535819	-0.132243	0.0300901	0.0695918	-0.025142	0.0951683	-0.0119452	-0.0185719	0.198254	0.198254	0.104383	0.488596	0.064413	0.160244	0.115066
Glutamate receptor 2 OS=Mus musculus GN=Gria2 PE=1 SV=3 - [GRIA2_MOUSE]	P23819	0.00975176	-0.056986	-0.00541983	0.0240181	0.0180718	0.0172365	0.108821	0.0909432	0.106328	0.0182001	-0.0186432	-0.558288	-0.113964	0.262237	0.00975176	0.0377649	-0.00541983	-0.0978317	0.0180718	0.0533944	0.108821	0.0964013	0.106328	-0.0186432	0.124533	0.124533	0.00450949	0.543256	0.0564968	0.240163	0.0769048
AP2-associated protein kinase 1 OS=Mus musculus GN=Aak1 PE=1 SV=2 - [AAK1_MOUSE]	Q3UHJ0	-0.0786536	0.0380904	-0.00530883	0.0376184	-0.0133063	-5.21e-05	-0.0375105	-0.0096305	-0.0557235	-0.0151105	-0.0186665	-0.0169427	0.0405237	0.270335	-0.0786536	0.0313531	-0.00530883	-0.0500309	-0.0133063	0.0402899	-0.0375105	0.0346618	-0.0557235	-0.0186665	0.0652938	0.0652938	0.0640609	0.488596	0.0281434	0.0256195	0.0408277
Carbonic anhydrase 4 OS=Mus musculus GN=Ca4 PE=1 SV=1 - [CAH4_MOUSE]	Q64444	-0.205514	-0.028584	0.0451036	0.026732	0.0704168	0.156447	0.0818074	0.13624	-0.0144972	-0.0289344	-0.0187984	-0.301165	0.00036941	0.479539	-0.205514	0.0660327	0.0451036	-0.122099	0.0704168	-0.0085353	0.0818074	0.0306319	-0.0144972	-0.0187984	0.0124475	0.0124475	0.0203713	0.996703	0.106017	0.164833	0.07721
Microtubule-associated protein 2 OS=Mus musculus GN=Map2 PE=1 SV=2 - [MTAP2_MOUSE]|Microtubule-associated protein 2 OS=Mus musculus GN=Map2 PE=1 SV=2 - [MAP2_MOUSE]	P20357	-0.0658277	0.102308	-0.003123	0.0117178	0.013806	-0.00496946	0.00786721	-0.0144342	-0.0101655	-0.00732025	-0.0188668	0.332723	0.0827224	0.262237	-0.0658277	-0.0260609	-0.003123	-0.028159	0.013806	0.000308187	0.00786721	-0.0824066	-0.0101655	-0.0188668	-0.200736	-0.200736	-0.0445675	0.488596	0.0285808	0.135788	0.0760428
40S ribosomal protein S3a OS=Mus musculus GN=Rps3a PE=1 SV=3 - [RS3A_MOUSE]	P97351	-0.0169791	0.000682978	0.0274505	-0.000263963	-0.0126035	0.000452344	-0.0219722	-0.00156122	-0.0222036	-0.00306312	-0.0188939	0.200401	0.0436417	0.274447	-0.0169791	-0.0192823	0.0274505	-0.0278916	-0.0126035	0.0484346	-0.0219722	-0.0330301	-0.0222036	-0.0188939	-0.0643395	-0.0643395	-0.0110408	0.499671	0.0191044	0.0821318	0.0376703
Islet cell autoantigen 1 OS=Mus musculus GN=Ica1 PE=2 SV=3 - [ICA69_MOUSE]	P97411	0.134891	0.00969212	-0.0620851	-0.00841345	-0.0597806	0.0182637	-0.0663471	0.0204474	0.086932	-0.0759498	-0.0190986	0.136823	0.0143919	0.436076	0.134891	-0.0864816	-0.0620851	0.170662	-0.0597806	-0.116747	-0.0663471	-0.0724381	0.086932	-0.0190986	0.173044	0.173044	-0.0216475	0.996703	0.0870776	0.0688617	0.152871
SH3 and multiple ankyrin repeat domains protein 3 OS=Mus musculus GN=Shank3 PE=1 SV=3 - [SHAN3_MOUSE]	Q4ACU6	-0.0939494	-0.00662098	0.0241578	0.0647763	-0.00112316	-0.00901956	-0.0534877	-0.108178	-0.0368405	-0.0819632	-0.019142	0.0733243	0.0187839	0.392565	-0.0939494	0.0914867	0.0241578	-0.107499	-0.00112316	0.0377912	-0.0534877	0.0889173	-0.0368405	-0.019142	0.123725	0.123725	0.0714085	0.491483	0.0414073	0.0739657	0.0830642
Propionyl-CoA carboxylase alpha chain, mitochondrial OS=Mus musculus GN=Pcca PE=1 SV=2 - [PCCA_MOUSE]|Propionyl-CoA carboxylase alpha chain, mitochondrial OS=Mus musculus GN=Pcca PE=2 SV=2 - [PCCA_MOUSE]	Q91ZA3	-0.0547719	0.0274046	-0.00654266	0.0357074	0.0202901	0.033521	-0.0512444	0.0113352	-0.0332327	0.025448	-0.0191584	-0.00446262	0.0456023	0.262237	-0.0547719	-0.0234632	-0.00654266	-0.0357149	0.0202901	0.00356963	-0.0512444	-0.042401	-0.0332327	-0.0191584	-0.000290257	-0.000290257	0.0267277	0.492975	0.0285102	0.0153244	0.0576073
Peroxisomal multifunctional enzyme type 2 OS=Mus musculus GN=Hsd17b4 PE=1 SV=3 - [DHB4_MOUSE]	P51660	-0.0377491	0.0402394	0.00431743	-0.0540909	0.0213032	0.0421616	-0.0539462	-0.0621814	0.0544252	-0.0535894	-0.0192159	-0.0549823	-0.0185963	0.370387	-0.0377491	-0.0394623	0.00431743	0.0320722	0.0213032	-0.0087915	-0.0539462	0.0408421	0.0544252	-0.0192159	0.0166458	0.0166458	0.034029	0.488596	0.0399505	0.0504031	0.0583557
Aminopeptidase B OS=Mus musculus GN=Rnpep PE=2 SV=2 - [AMPB_MOUSE]	Q8VCT3	-0.119659	0.0614949	-0.0601673	0.0359917	0.0193646	0.0642393	-0.0169517	0.0292074	-0.0491699	0.0455959	-0.0193184	-0.018664	0.0772945	0.262237	-0.119659	-0.0440891	-0.0601673	-0.0532275	0.0193646	0.0960522	-0.0169517	0.0305684	-0.0491699	-0.0193184	0.00641329	0.00641329	0.0456563	0.488596	0.0475681	0.0302432	0.0546015
Septin-11 OS=Mus musculus GN=Sept11 PE=1 SV=4 - [SEP11_MOUSE]	Q8C1B7	0.0469418	0.0563486	-0.0663298	-0.0465336	0.0228668	-0.0457591	-0.0798506	-0.0492275	-0.0789315	-0.0346428	-0.0195228	0.160011	0.0358372	0.286276	0.0469418	0.0241522	-0.0663298	-0.0528763	0.0228668	0.0611894	-0.0798506	0.000669132	-0.0789315	-0.0195228	0.0886872	0.0886872	0.0515758	0.488596	0.0548078	0.0853138	0.0492594
Hepatoma-derived growth factor-related protein 3 OS=Mus musculus GN=Hdgfrp3 PE=1 SV=2 - [HDGR3_MOUSE]	Q9JMG7	-0.0876021	0.211511	0.0454991	0.131373	0.0358682	-0.0455519	0.0383025	-0.099031	-0.0292879	0.0434482	-0.0196349	0.788989	0.174599	0.262237	-0.0876021	-0.202111	0.0454991	0.057948	0.0358682	-0.146935	0.0383025	-0.188225	-0.0292879	-0.0196349	-0.588605	-0.588605	-0.166171	0.488596	0.0523333	0.322862	0.236337
Lamin-B1 OS=Mus musculus GN=Lmnb1 PE=1 SV=3 - [LMNB1_MOUSE]	P14733	-0.0147126	0.0225088	0.0663677	-0.0415144	-0.0451408	-0.014739	-0.047675	-0.0822802	-0.0781249	-0.0222093	-0.0196825	0.270598	0.0452219	0.294177	-0.0147126	0.00610726	0.0663677	-0.0348033	-0.0451408	0.0559264	-0.047675	-0.0556534	-0.0781249	-0.0196825	0.110526	0.110526	0.0242621	0.532758	0.0494043	0.126502	0.0712494
Malate dehydrogenase, mitochondrial OS=Mus musculus GN=Mdh2 PE=1 SV=3 - [MDHM_MOUSE]	P08249	-0.0609498	0.0035971	-0.0155223	0.0340792	0.00622235	-0.0140569	0.0284383	-0.00919378	0.00727265	-0.00381995	-0.0196924	-0.0537631	0.00184562	0.470377	-0.0609498	0.0373459	-0.0155223	-0.0413274	0.00622235	0.0506118	0.0284383	0.0460018	0.00727265	-0.0196924	-0.048663	-0.048663	0.0252699	0.488596	0.0308344	0.0284643	0.0477941
Dihydropyrimidinase-related protein 4 OS=Mus musculus GN=Dpysl4 PE=1 SV=1 - [DPYL4_MOUSE]	O35098	-0.0713095	0.0623916	0.0185615	-0.0256618	-0.00977531	-0.00296464	0.0250508	0.0291382	0.0140661	-0.0411003	-0.0198739	-0.0903547	-0.0042119	0.458879	-0.0713095	0.0681111	0.0185615	-0.0737542	-0.00977531	0.0344013	0.0250508	0.0887769	0.0140661	-0.0198739	0.0645898	0.0645898	0.025852	0.526997	0.03587	0.0538127	0.0723494
Intercellular adhesion molecule 5 OS=Mus musculus GN=Icam5 PE=1 SV=2 - [ICAM5_MOUSE]	Q60625	0.0946452	-0.0153789	-0.0507059	0.0423202	-0.0102769	-0.0125601	0.0671062	0.0466726	0.0475856	-0.0128961	-0.0198947	0.121649	0.00689125	0.447727	0.0946452	-0.0311945	-0.0507059	0.0479338	-0.0102769	-0.064783	0.0671062	-0.0880152	0.0475856	-0.0198947	-0.193642	-0.193642	-0.071121	0.488596	0.0566525	0.0538938	0.0881728
Dihydropyrimidinase-related protein 2 OS=Mus musculus GN=Dpysl2 PE=1 SV=2 - [DPYL2_MOUSE]	O08553	-0.0380227	0.0280379	0.0510842	-0.0138159	0.0103324	-0.0118991	0.00198484	0.00749674	-0.0504799	-0.0222677	-0.020069	0.074024	0.017791	0.37565	-0.0380227	0.00596724	0.0510842	-0.0223966	0.0103324	-0.00928741	0.00198484	-0.0162227	-0.0504799	-0.020069	-0.0190809	-0.0190809	0.0047941	0.548129	0.0368156	0.0361061	0.0252838
Protein kinase C gamma type OS=Mus musculus GN=Prkcg PE=1 SV=1 - [KPCG_MOUSE]	P63318	-0.00799938	-0.10004	0.0151927	-0.000844766	0.00681227	0.0256906	0.0889108	0.0704544	0.0460447	-0.0196398	-0.0200834	-0.29571	-0.074828	0.262237	-0.00799938	0.100136	0.0151927	-0.0745985	0.00681227	0.0356515	0.0889108	0.0596875	0.0460447	-0.0200834	0.0350422	0.0350422	0.0103892	0.543545	0.0400039	0.131443	0.0579753
E3 ubiquitin-protein ligase NEDD4-like OS=Mus musculus GN=Nedd4l PE=1 SV=2 - [NED4L_MOUSE]	Q8CFI0	0.25631	-0.0344664	-0.010246	-0.00045571	0.0491206	0.0418755	0.0552556	0.0981508	0.00748387	0.0584108	-0.0205412	-0.298626	-0.0787489	0.280053	0.25631	-0.162349	-0.010246	0.107699	0.0491206	-0.247488	0.0552556	0.0529109	0.00748387	-0.0205412	0.0272131	0.0272131	-0.0899424	0.546059	0.102735	0.142914	0.138793
Aspartate--tRNA ligase, cytoplasmic OS=Mus musculus GN=Dars PE=2 SV=2 - [SYDC_MOUSE]	Q922B2	-0.0941807	0.00964645	0.0283391	-0.014778	-0.0232388	0.0301588	0.00359185	0.0536541	0.0102701	-0.0443327	-0.0206965	-0.198628	-0.0113941	0.420661	-0.0941807	-0.012291	0.0283391	0.00375574	-0.0232388	0.0725883	0.00359185	0.0432057	0.0102701	-0.0206965	0.092503	0.092503	0.0593515	0.488596	0.0429572	0.0905762	0.0405619
26S protease regulatory subunit 7 OS=Mus musculus GN=Psmc2 PE=1 SV=5 - [PRS7_MOUSE]	P46471	-0.0939736	0.0648005	0.0852729	0.000278458	-0.0229497	0.0417436	-0.0236086	-0.0730003	-0.0651542	0.0164859	-0.0207179	0.300879	0.082053	0.262237	-0.0939736	-0.0804178	0.0852729	0.015413	-0.0229497	-0.0101674	-0.0236086	-0.125627	-0.0651542	-0.0207179	-0.0720337	-0.0720337	-0.0114874	0.551861	0.0608953	0.127683	0.0698085
Centriole, cilia and spindle-associated protein OS=Mus musculus GN=Ccsap PE=2 SV=1 - [CCSAP_MOUSE]	Q8QZT2	-0.0562003	-0.0175312	-0.00909772	0.00566551	-0.0239114	0.0103592	-0.213522	-0.0131315	-0.0936475	-0.114378	-0.0207357	0.625452	0.152258	0.262237	-0.0562003	0.118403	-0.00909772	-0.079188	-0.0239114	0.0515009	-0.213522	-0.102435	-0.0936475	-0.0207357	-0.0844439	-0.0844439	0.0562989	0.488596	0.0769507	0.269747	0.0892201
40S ribosomal protein S23 OS=Mus musculus GN=Rps23 PE=1 SV=3 - [RS23_MOUSE]	P62267	-0.0562973	0.0158398	0.0198934	0.0818419	-0.0654972	-0.0252839	-0.0199112	0.0459794	-0.0258604	0.0206135	-0.0207719	0.0092496	0.0527808	0.262237	-0.0562973	0.103683	0.0198934	-0.0906093	-0.0654972	0.0164297	-0.0199112	0.0413452	-0.0258604	-0.0207719	-0.0229837	-0.0229837	0.0314415	0.518468	0.0304065	0.0361948	0.0665805
Talin-1 OS=Mus musculus GN=Tln1 PE=1 SV=2 - [TLN1_MOUSE]	P26039	0.123105	-0.0557278	-0.204574	-0.0689759	0.0780847	0.0725375	-0.0527845	-0.0672793	0.00565274	0.0352015	-0.0207875	-0.0818302	-0.015795	0.438877	0.123105	-0.201764	-0.204574	0.205016	0.0780847	0.052299	-0.0527845	-0.0813905	0.00565274	-0.0207875	0.337688	0.337688	0.051447	0.996703	0.11446	0.064792	0.201141
Isocitrate dehydrogenase [NADP] cytoplasmic OS=Mus musculus GN=Idh1 PE=1 SV=2 - [IDHC_MOUSE]	O88844	0.225837	-0.000927495	-0.0910799	-0.0598895	0.0323756	-0.0520604	-0.00279214	0.0494417	0.0259065	0.0176516	-0.0208092	0.214205	-0.000169568	0.479793	0.225837	-0.113709	-0.0910799	0.123809	0.0323756	-0.0643548	-0.00279214	-0.085582	0.0259065	-0.0208092	-0.212025	-0.212025	-0.0845494	0.507496	0.106464	0.10021	0.114761
Serine/threonine-protein phosphatase 2A 55 kDa regulatory subunit B alpha isoform OS=Mus musculus GN=Ppp2r2a PE=1 SV=1 - [2ABA_MOUSE]	Q6P1F6	-0.0669357	0.0152269	0.0505107	-0.0183113	-0.100122	0.0290472	-0.057206	0.0469002	-0.0268095	-0.0342971	-0.020844	0.0991827	0.0598592	0.262237	-0.0669357	0.0226629	0.0505107	0.0392685	-0.100122	0.0286529	-0.057206	0.0525881	-0.0268095	-0.020844	-0.0553846	-0.0553846	0.0508441	0.488596	0.051598	0.0478782	0.0388849
Alpha-adducin OS=Mus musculus GN=Add1 PE=1 SV=2 - [ADDA_MOUSE]	Q9QYC0	-0.00925731	0.0231262	0.00467143	0.0187399	-0.0220506	-0.0140793	0.0119272	-0.00253356	0.0219807	0.0100969	-0.0209916	-0.0444424	0.000771325	0.476476	-0.00925731	-0.000966938	0.00467143	-0.0481805	-0.0220506	0.0479971	0.0119272	0.0243504	0.0219807	-0.0209916	-0.040336	-0.040336	0.00608877	0.518468	0.0180468	0.0251155	0.0408781
Methylmalonate-semialdehyde dehydrogenase [acylating], mitochondrial OS=Mus musculus GN=Aldh6a1 PE=1 SV=1 - [MMSA_MOUSE]	Q9EQ20	-0.108513	0.00766988	0.0884941	0.0533749	-0.0467818	-0.010549	-0.0178447	0.0368827	0.0729621	0.0292971	-0.0210091	-0.0306861	0.0197803	0.376849	-0.108513	-0.027283	0.0884941	-0.0189081	-0.0467818	0.0624963	-0.0178447	-0.107134	0.0729621	-0.0210091	-0.0473454	-0.0473454	-0.00343408	0.579314	0.0744312	0.0314545	0.0713548
Endophilin-B2 OS=Mus musculus GN=Sh3glb2 PE=2 SV=2 - [SHLB2_MOUSE]	Q8R3V5	-0.0469098	0.0691488	-0.00104938	0.0298052	-0.0578555	-0.010571	-0.012207	-0.0458614	-0.0213257	0.00153215	-0.0210785	0.276096	0.080096	0.262237	-0.0469098	0.0315259	-0.00104938	-0.0352771	-0.0578555	0.0211828	-0.012207	-0.027326	-0.0213257	-0.0210785	-0.102187	-0.102187	0.000116903	0.522004	0.0214829	0.115788	0.0487727
Dematin OS=Mus musculus GN=Dmtn PE=1 SV=1 - [DEMA_MOUSE]|Dematin OS=Mus musculus GN=Epb49 PE=1 SV=1 - [DEMA_MOUSE]	Q9WV69	-0.014662	0.0828494	0.0198455	0.00775777	0.0171458	-0.060152	-0.0881519	-0.102946	-0.0120069	-0.0721099	-0.0212319	0.582746	0.0895345	0.274447	-0.014662	0.0299386	0.0198455	-0.0230907	0.0171458	-0.0596324	-0.0881519	-0.0698019	-0.0120069	-0.0212319	-0.216726	-0.216726	-0.0400038	0.488596	0.0390717	0.258433	0.0867928
Cytochrome b-c1 complex subunit 7 OS=Mus musculus GN=Uqcrb PE=1 SV=3 - [QCR7_MOUSE]	Q9D855	-0.0168415	0.164536	0.0121216	-0.0226004	0.0636539	-0.0193385	-0.0960049	-0.0248267	-0.111769	0.0165239	-0.0213129	0.53694	0.136898	0.262237	-0.0168415	-0.0663277	0.0121216	-0.0490347	0.0636539	-0.0661689	-0.0960049	-0.0525752	-0.111769	-0.0213129	-0.291364	-0.291364	-0.0518215	0.603681	0.0660615	0.222021	0.111567
Carboxypeptidase E OS=Mus musculus GN=Cpe PE=1 SV=2 - [CBPE_MOUSE]	Q00493	-0.0322881	0.0465738	-0.0124496	0.00909788	0.0242748	-0.0159652	0.0772148	0.0913021	0.0475172	-0.0252678	-0.0213991	-0.0856171	-0.0104577	0.419515	-0.0322881	-0.0129426	-0.0124496	-0.0387964	0.0242748	0.0324954	0.0772148	0.0407655	0.0475172	-0.0213991	-0.182804	-0.182804	-0.0309773	0.488596	0.0431744	0.0612276	0.0888116
Wiskott-Aldrich syndrome protein family member 3 OS=Mus musculus GN=Wasf3 PE=2 SV=1 - [WASF3_MOUSE]	Q8VHI6	0.072053	-0.0262749	0.047002	0.0367547	-0.0553916	0.0125683	-0.151984	-0.144501	-0.0850316	0.0390542	-0.0214971	0.527356	0.106635	0.262237	0.072053	-0.118649	0.047002	-0.0460386	-0.0553916	0.0779764	-0.151984	-0.124672	-0.0850316	-0.0214971	0.0303414	0.0303414	-0.00920988	0.667781	0.0835858	0.232255	0.0813458
Ubiquitin-conjugating enzyme E2 L3 OS=Mus musculus GN=Ube2l3 PE=2 SV=1 - [UB2L3_MOUSE]	P68037	0.0336696	0.07178	0.000804889	-0.0200527	-0.00821233	-0.0567031	-0.119938	-0.0775744	-0.132538	-0.017425	-0.0216682	0.546239	0.115691	0.262237	0.0336696	-0.0606016	0.000804889	0.00444975	-0.00821233	0.0348654	-0.119938	-0.12971	-0.132538	-0.0216682	-0.011649	-0.011649	0.00825008	0.518468	0.0683839	0.23676	0.0575954
Protein kinase C and casein kinase substrate in neurons protein 2 OS=Mus musculus GN=Pacsin2 PE=1 SV=1 - [PACN2_MOUSE]	Q9WVE8	-0.00839235	0.0220484	0.0261945	0.0113979	0.00119426	-0.0157705	-0.0177857	-0.0611527	-0.0281477	-0.0147797	-0.0218627	0.147623	0.0230277	0.350594	-0.00839235	-0.00675119	0.0261945	-0.0634827	0.00119426	0.0335616	-0.0177857	-0.0362367	-0.0281477	-0.0218627	-0.0243017	-0.0243017	0.00137206	0.547255	0.0197368	0.0711118	0.0448104
Enoyl-CoA hydratase, mitochondrial OS=Mus musculus GN=Echs1 PE=1 SV=1 - [ECHM_MOUSE]	Q8BH95	-0.183802	0.028595	-0.0825531	0.108524	-0.105391	0.0443279	-0.0869066	-0.0214127	0.0645972	0.0173992	-0.022092	0.116003	0.118264	0.262237	-0.183802	0.0841191	-0.0825531	0.0135618	-0.105391	0.0926187	-0.0869066	-0.0590536	0.0645972	-0.022092	-0.0750742	-0.0750742	0.0898098	0.488596	0.0837329	0.0537163	0.0733204
Transaldolase OS=Mus musculus GN=Taldo1 PE=1 SV=2 - [TALDO_MOUSE]	Q93092	0.00428471	-0.0210707	0.0516013	0.044608	0.0335523	0.0770407	-0.10264	-0.0974414	-0.0543573	-0.0121974	-0.0221106	0.306264	0.0644789	0.269232	0.00428471	-0.0355755	0.0516013	-0.128553	0.0335523	-0.0258878	-0.10264	-0.0863852	-0.0543573	-0.0221106	0.0812072	0.0812072	-0.019644	0.522004	0.0573503	0.139348	0.0714038
Neural Wiskott-Aldrich syndrome protein OS=Mus musculus GN=Wasl PE=1 SV=1 - [WASL_MOUSE]	Q91YD9	-0.0109246	-0.00730685	-0.0496102	-0.0150147	-0.0117416	-0.0672034	-0.11855	-0.0652633	-0.138409	0.0324216	-0.0221394	0.183907	0.0688193	0.262237	-0.0109246	0.0934961	-0.0496102	0.026647	-0.0117416	0.0416583	-0.11855	0.0888208	-0.138409	-0.0221394	0.0291795	0.0291795	0.106868	0.235989	0.0562891	0.0930551	0.0347205
40S ribosomal protein S14 OS=Mus musculus GN=Rps14 PE=2 SV=3 - [RS14_MOUSE]	P62264	-0.0486217	-0.0503958	0.00660292	-0.00171969	0.00806114	0.0596699	0.0594534	0.00485261	-0.0866735	0.0244986	-0.0222486	0.176583	0.0494858	0.274447	-0.0486217	-0.00808611	0.00660292	0.0528007	0.00806114	-0.0183113	0.0594534	-0.111902	-0.0866735	-0.0222486	0.0236908	0.0236908	-0.00777255	0.526997	0.0507044	0.0778616	0.060185
Nuclear pore complex protein Nup214 OS=Mus musculus GN=Nup214 PE=1 SV=2 - [NU214_MOUSE]	Q80U93	-0.0800457	-0.102012	0.114037	-0.145221	-0.0372379	0.00539016	-0.0225101	-0.0955443	-0.0243577	-0.112332	-0.0223295	-0.0761171	-0.0755654	0.262237	-0.0800457	0.0613217	0.114037	-0.000601282	-0.0372379	0.18437	-0.0225101	0.038218	-0.0243577	-0.0223295	0.238616	0.238616	0.111788	0.488596	0.0656083	0.0509544	0.0920052
Kinesin heavy chain isoform 5C OS=Mus musculus GN=Kif5c PE=1 SV=3 - [KIF5C_MOUSE]	P28738	0.0614098	0.102892	-0.0291788	-0.00439743	0.0183192	0.0230996	0.0413432	0.0325132	0.0374101	0.0429301	-0.0224239	-0.120984	-0.00513759	0.454259	0.0614098	-0.0242587	-0.0291788	0.070376	0.0183192	-0.218262	0.0413432	0.00132596	0.0374101	-0.0224239	-0.088604	-0.088604	-0.0483022	0.518468	0.0365127	0.0744484	0.110729
Mitochondrial 2-oxoglutarate/malate carrier protein OS=Mus musculus GN=Slc25a11 PE=1 SV=3 - [M2OM_MOUSE]	Q9CR62	-0.0515667	-0.105437	-0.0474176	0.00777785	0.0166824	0.0371304	0.169233	0.115557	0.0501807	0.0336236	-0.0224623	-0.653182	-0.113197	0.262237	-0.0515667	-1.82e-05	-0.0474176	0.0933104	0.0166824	0.0495378	0.169233	0.114507	0.0501807	-0.0224623	0.155065	0.155065	0.0558717	0.488596	0.0832558	0.283044	0.0565514
Noelin OS=Mus musculus GN=Olfm1 PE=1 SV=1 - [NOE1_MOUSE]	O88998	-0.067064	0.0515513	-0.00818863	-0.047886	0.0494738	-0.00352233	-0.0558051	-0.0303428	-0.0880865	-0.0552362	-0.0228114	0.32268	0.0716209	0.269232	-0.067064	-0.0544181	-0.00818863	0.162596	0.0494738	-0.0825422	-0.0558051	-0.0743684	-0.0880865	-0.0228114	-0.0663502	-0.0663502	0.02462	0.608458	0.0494595	0.143997	0.100753
40S ribosomal protein S9 OS=Mus musculus GN=Rps9 PE=2 SV=3 - [RS9_MOUSE]	Q6ZWN5	0.0153889	-0.0657758	-0.0164995	0.0503183	0.0377797	0.073173	0.0971973	-0.0113517	-0.108408	-0.02774	-0.0228746	-0.110266	-0.0157043	0.409141	0.0153889	0.0759793	-0.0164995	-0.085497	0.0377797	-0.0848669	0.0971973	0.108031	-0.108408	-0.0228746	0.152889	0.152889	0.0144124	0.62042	0.0687868	0.0690939	0.109555
Heterogeneous nuclear ribonucleoprotein M OS=Mus musculus GN=Hnrnpm PE=1 SV=3 - [HNRPM_MOUSE]	Q9D0E1	0.000130315	0.0507981	0.0228653	-0.0228379	-0.0430689	-0.00910031	-0.00531106	-0.116692	-0.0268924	0.0202257	-0.0228763	0.300767	0.0497189	0.285188	0.000130315	0.0155099	0.0228653	-0.037056	-0.0430689	0.0227594	-0.00531106	-0.106434	-0.0268924	-0.0228763	-0.0358966	-0.0358966	-0.0121424	0.518468	0.0232859	0.140976	0.0472123
Glutathione S-transferase Mu 1 OS=Mus musculus GN=Gstm1 PE=1 SV=2 - [GSTM1_MOUSE]	P10649	-0.0718535	-0.008657	-0.0516993	0.164302	0.0237181	-0.00122524	-0.0716702	-0.059289	-0.0244137	-0.0135635	-0.0229705	0.238018	0.0897458	0.262237	-0.0718535	-0.0694296	-0.0516993	0.0115481	0.0237181	0.00329598	-0.0716702	0.051952	-0.0244137	-0.0229705	-0.0719729	-0.0719729	0.0196987	0.518353	0.0365327	0.11866	0.0486509
[truncated: 485 more rows]

## Sheet: SI Table S2
0.3 Gy versus 0 Gy
[truncated: 88 more rows]

## Sheet: SI Table S3
Name	Accesion number	peptide	A1 (0 Gy_1)	A2 (0.3 Gy_1)	A3 (6Gy_1)	B1 (0Gy_2)	B2 (0.3 Gy_2)	B3 (6Gy_2)	C1 (0Gy_3)	C2 (0.3 Gy_3)	C3 (6 Gy_3)	D1 (0Gy_4)	D2 (0.3 Gy_4)	D3 (6 Gy_4)	E1 (0Gy_5)	E2 (0.3 Gy_5)	E3 (6Gy_5)	F1 (0Gy_6)	F2 (0.3 Gy_6)	F3 (6Gy_6)
[truncated: 1,786 more rows]

[truncated: 1 more sheets: SI Table S4]
